# Supplementary material for: (E)-1-(4,4′′-Difluoro-5′-meth­oxy-1,1′:3′,1′′-terphenyl-4′-yl)-3-(4-nitro­phen­yl)prop-2-en-1-one
Source: Acta Crystallogr Sect E Struct Rep Online. 2011 Nov 5;67(Pt 12):o3179–80. doi: 10.1107/S1600536811045806 (PMC3238849; doi:10.1107/S1600536811045806)
Supplement: Supplementary file 1 [file e-67-o3179-sup1.cif]

##############################################################################
#                                                                            #
# This CIF contains the data in a paper accepted for publication in          #
# Acta Crystallographica Section E. It conforms to the requirements of       #
# Notes for Authors for Acta Crystallographica Section E, and has been       #
# peer reviewed under the auspices of the IUCr Commission on Journals.       #
#                                                                            #
# Full details of the Crystallographic Information File format               #
# are given in the paper "The Crystallographic Information File (CIF):       #
# a New Standard Archive File for Crystallography" by S. R. Hall, F. H.      #
# Allen and I. D. Brown [Acta Cryst. (1991), A47, 655-685].                  #
#                                                                            #
# The current version of the core CIF dictionary is obtainable from          #
# ftp://ftp.iucr.org/pub/cif_core.dic.                                       #
#                                                                            #
# Software is freely available for graphical display of the structure(s)     #
# in this CIF. For information consult the CIF software page                 #
# http://www.iucr.org/resources/cif/software.                                #
#                                                                            #
# This file may be used for bona fide research purposes within the           #
# scientific community so long as proper attribution is given to the journal # 
# article from which it was obtained.                                        #
#                                                                            #
##############################################################################
data_I
_audit_creation_method     SHELXL-97
_chemical_name_systematic
;
(<i>E</i>)-1-(4,4''-Difluoro-5'-methoxy-1,1':3',1''-terphenyl-4'-yl)-
3-(4-nitrophenyl)prop-2-en-1-one
;
_chemical_name_common
;
;
_chemical_formula_moiety     'C28 H19 F2 N O4'
_chemical_formula_sum     'C28 H19 F2 N O4'
_chemical_formula_iupac     'C28 H19 F2 N O4'
_chemical_formula_weight     471.44
_chemical_melting_point     489
_symmetry_cell_setting     monoclinic
_symmetry_space_group_name_H-M     'P 21/c'
_symmetry_space_group_name_Hall     '-P 2ybc'
loop_
    _symmetry_equiv_pos_as_xyz
    'x, y, z'
    '-x, y+1/2, -z+1/2'
    '-x, -y, -z'
    'x, -y-1/2, z-1/2'
_cell_length_a     23.3751(7)
_cell_length_b     6.9098(2)
_cell_length_c     13.7879(5)
_cell_angle_alpha     90.00
_cell_angle_beta     99.243(2)
_cell_angle_gamma     90.00
_cell_volume     2198.07(12)
_cell_formula_units_Z     4
_cell_measurement_reflns_used     9792
_cell_measurement_theta_min     2.65
_cell_measurement_theta_max     28.35
_cell_measurement_temperature     200(2)
_exptl_crystal_description     'block'
_exptl_crystal_colour     'yellow'
_exptl_crystal_size_max     0.580
_exptl_crystal_size_mid     0.442
_exptl_crystal_size_min     0.174
_exptl_crystal_density_diffrn     1.425
_exptl_crystal_density_meas     ?
_exptl_crystal_density_method     'not measured'
_exptl_crystal_F_000     976
_exptl_absorpt_coefficient_mu     0.107
_exptl_absorpt_correction_type     none
_exptl_absorpt_process_details     ?
_exptl_absorpt_correction_T_min     ?
_exptl_absorpt_correction_T_max     ?
_exptl_special_details     ?
_diffrn_ambient_temperature     200(2)
_diffrn_radiation_type     MoK\a
_diffrn_radiation_wavelength     0.71073
_diffrn_radiation_source     'fine-focus sealed tube'
_diffrn_radiation_monochromator     graphite
_diffrn_measurement_device_type     'Bruker APEXII CCD'
_diffrn_measurement_device     ?
_diffrn_measurement_method     '\f and \w scans'
_diffrn_reflns_number     37111
_diffrn_reflns_av_R_equivalents     0.0255
_diffrn_reflns_av_sigmaI/netI     0.0107
_diffrn_reflns_theta_min     1.77
_diffrn_reflns_theta_max     28.36
_diffrn_reflns_theta_full     28.36
_diffrn_measured_fraction_theta_max     0.993
_diffrn_measured_fraction_theta_full     0.993
_diffrn_reflns_limit_h_min     -31
_diffrn_reflns_limit_h_max     31
_diffrn_reflns_limit_k_min     -9
_diffrn_reflns_limit_k_max     9
_diffrn_reflns_limit_l_min     -18
_diffrn_reflns_limit_l_max     18
_refine_special_details
;
;
_reflns_number_total     5462
_reflns_number_gt     4899
_reflns_threshold_expression     I>2sigma(I)
_refine_ls_structure_factor_coef     Fsqd
_refine_ls_matrix_type     full
_refine_ls_R_factor_all     0.0508
_refine_ls_R_factor_gt     0.0452
_refine_ls_wR_factor_gt     0.1075
_refine_ls_wR_factor_ref     0.1136
_refine_ls_goodness_of_fit_ref     1.052
_refine_ls_restrained_S_all     1.052
_refine_ls_number_reflns     5462
_refine_ls_number_parameters     317
_refine_ls_number_restraints     0
_refine_ls_hydrogen_treatment     constr
_refine_ls_weighting_scheme     calc
_refine_ls_weighting_details
         'calc w=1/[\s^2^(Fo^2^)+(0.0442P)^2^+1.0552P] where P=(Fo^2^+2Fc^2^)/3'
_atom_sites_solution_hydrogens     geom
_atom_sites_solution_primary     direct
_atom_sites_solution_secondary     difmap
_refine_ls_shift/su_max     0.000
_refine_ls_shift/su_mean     0.000
_refine_diff_density_max     0.323
_refine_diff_density_min     -0.237
_refine_ls_extinction_method     none
_refine_ls_extinction_coef     ?
_refine_ls_abs_structure_Flack     ?
loop_
    _atom_type_symbol
    _atom_type_description
    _atom_type_scat_dispersion_real
    _atom_type_scat_dispersion_imag
    _atom_type_scat_source
    'C' 'C' 0.0033 0.0016
                         'International Tables Vol C Tables 4.2.6.8 and 6.1.1.4'
    'H' 'H' 0.0000 0.0000
                         'International Tables Vol C Tables 4.2.6.8 and 6.1.1.4'
    'F' 'F' 0.0171 0.0103
                         'International Tables Vol C Tables 4.2.6.8 and 6.1.1.4'
    'N' 'N' 0.0061 0.0033
                         'International Tables Vol C Tables 4.2.6.8 and 6.1.1.4'
    'O' 'O' 0.0106 0.0060
                         'International Tables Vol C Tables 4.2.6.8 and 6.1.1.4'
_computing_data_collection     'APEX2 (Bruker, 2010)'
_computing_cell_refinement     'SAINT (Bruker, 2010)'
_computing_data_reduction     'SAINT (Bruker, 2010)'
_computing_structure_solution     'SHELXS97 (Sheldrick, 2008)'
_computing_structure_refinement     'SHELXL97 (Sheldrick, 2008)'
_computing_molecular_graphics
             'ORTEP-3 (Farrugia, 1997) and Mercury (Macrae <i>et al.</i>, 2008)'
_computing_publication_material
                            'SHELXL97 (Sheldrick, 2008) and PLATON (Spek, 2009)'
loop_
    _atom_site_type_symbol
    _atom_site_label
    _atom_site_fract_x
    _atom_site_fract_y
    _atom_site_fract_z
    _atom_site_U_iso_or_equiv
    _atom_site_adp_type
    _atom_site_calc_flag
    _atom_site_refinement_flags
    _atom_site_occupancy
    _atom_site_symmetry_multiplicity
    _atom_site_disorder_assembly
    _atom_site_disorder_group
    F F1 0.54918(4) 0.89243(16) 0.09405(8) 0.0577(3) Uani d . 1 1 . .
    F F2 0.14304(5) 0.02099(15) 0.26896(8) 0.0585(3) Uani d . 1 1 . .
    O O1 0.25621(5) 0.57681(15) 0.56774(8) 0.0428(2) Uani d . 1 1 . .
    O O2 0.32555(5) 1.02608(15) 0.54905(8) 0.0426(2) Uani d . 1 1 . .
    O O3 -0.01724(6) 1.5042(2) 0.61968(11) 0.0651(4) Uani d . 1 1 . .
    O O4 -0.06990(5) 1.2537(2) 0.63545(13) 0.0765(5) Uani d . 1 1 . .
    N N1 -0.02455(6) 1.3295(2) 0.62244(10) 0.0480(3) Uani d . 1 1 . .
    C C1 0.25169(5) 0.72612(19) 0.52066(9) 0.0310(3) Uani d . 1 1 . .
    C C2 0.20726(6) 0.8734(2) 0.53077(10) 0.0346(3) Uani d . 1 1 . .
    H H2 0.2095 0.9969 0.5013 0.042 Uiso calc R 1 1 . .
    C C3 0.16442(6) 0.8363(2) 0.58026(10) 0.0348(3) Uani d . 1 1 . .
    H H3 0.1650 0.7142 0.6121 0.042 Uiso calc R 1 1 . .
    C C4 0.35123(8) 1.2132(2) 0.55848(11) 0.0460(3) Uani d . 1 1 . .
    H H4A 0.3935 1.2006 0.5682 0.069 Uiso calc R 1 1 . .
    H H4B 0.3397 1.2798 0.6151 0.069 Uiso calc R 1 1 . .
    H H4C 0.3382 1.2882 0.4987 0.069 Uiso calc R 1 1 . .
    C C11 0.29155(5) 0.76687(18) 0.44743(9) 0.0291(2) Uani d . 1 1 . .
    C C12 0.33024(6) 0.92135(18) 0.46656(9) 0.0314(3) Uani d . 1 1 . .
    C C13 0.37199(5) 0.95644(19) 0.40751(9) 0.0314(3) Uani d . 1 1 . .
    H H13 0.3990 1.0591 0.4228 0.038 Uiso calc R 1 1 . .
    C C14 0.37401(5) 0.83985(18) 0.32563(9) 0.0287(2) Uani d . 1 1 . .
    C C15 0.33356(5) 0.69187(18) 0.30343(9) 0.0284(2) Uani d . 1 1 . .
    H H15 0.3338 0.6170 0.2457 0.034 Uiso calc R 1 1 . .
    C C16 0.29257(5) 0.65097(17) 0.36424(9) 0.0274(2) Uani d . 1 1 . .
    C C21 0.41994(5) 0.86685(17) 0.26396(9) 0.0292(2) Uani d . 1 1 . .
    C C22 0.47750(6) 0.89612(19) 0.30685(10) 0.0338(3) Uani d . 1 1 . .
    H H22 0.4870 0.9087 0.3762 0.041 Uiso calc R 1 1 . .
    C C23 0.52104(6) 0.9071(2) 0.24956(11) 0.0386(3) Uani d . 1 1 . .
    H H23 0.5602 0.9277 0.2787 0.046 Uiso calc R 1 1 . .
    C C24 0.50613(6) 0.8877(2) 0.14999(11) 0.0394(3) Uani d . 1 1 . .
    C C25 0.45022(7) 0.8625(2) 0.10411(11) 0.0410(3) Uani d . 1 1 . .
    H H25 0.4413 0.8524 0.0346 0.049 Uiso calc R 1 1 . .
    C C26 0.40697(6) 0.8522(2) 0.16222(10) 0.0356(3) Uani d . 1 1 . .
    H H26 0.3678 0.8348 0.1319 0.043 Uiso calc R 1 1 . .
    C C31 0.25194(5) 0.48643(18) 0.33831(9) 0.0278(2) Uani d . 1 1 . .
    C C32 0.27220(6) 0.31378(19) 0.30383(10) 0.0331(3) Uani d . 1 1 . .
    H H32 0.3119 0.3038 0.2968 0.040 Uiso calc R 1 1 . .
    C C33 0.23598(6) 0.1566(2) 0.27957(10) 0.0384(3) Uani d . 1 1 . .
    H H33 0.2501 0.0399 0.2556 0.046 Uiso calc R 1 1 . .
    C C34 0.17884(6) 0.1751(2) 0.29133(11) 0.0390(3) Uani d . 1 1 . .
    C C35 0.15653(6) 0.3426(2) 0.32347(10) 0.0381(3) Uani d . 1 1 . .
    H H35 0.1168 0.3510 0.3300 0.046 Uiso calc R 1 1 . .
    C C36 0.19314(5) 0.4991(2) 0.34611(10) 0.0329(3) Uani d . 1 1 . .
    H H36 0.1781 0.6168 0.3672 0.039 Uiso calc R 1 1 . .
    C C41 0.11626(6) 0.9660(2) 0.59044(9) 0.0334(3) Uani d . 1 1 . .
    C C42 0.11732(6) 1.1622(2) 0.56648(11) 0.0388(3) Uani d . 1 1 . .
    H H42 0.1500 1.2140 0.5423 0.047 Uiso calc R 1 1 . .
    C C43 0.07152(6) 1.2819(2) 0.57750(11) 0.0407(3) Uani d . 1 1 . .
    H H43 0.0725 1.4158 0.5623 0.049 Uiso calc R 1 1 . .
    C C44 0.02418(6) 1.2015(2) 0.61122(10) 0.0378(3) Uani d . 1 1 . .
    C C45 0.02118(6) 1.0089(2) 0.63473(11) 0.0414(3) Uani d . 1 1 . .
    H H45 -0.0122 0.9574 0.6568 0.050 Uiso calc R 1 1 . .
    C C46 0.06796(6) 0.8922(2) 0.62547(11) 0.0395(3) Uani d . 1 1 . .
    H H46 0.0672 0.7595 0.6433 0.047 Uiso calc R 1 1 . .
loop_
    _atom_site_aniso_label
    _atom_site_aniso_U_11
    _atom_site_aniso_U_22
    _atom_site_aniso_U_33
    _atom_site_aniso_U_12
    _atom_site_aniso_U_13
    _atom_site_aniso_U_23
    F1 0.0536(6) 0.0593(6) 0.0704(6) 0.0013(5) 0.0407(5) 0.0106(5)
    F2 0.0576(6) 0.0439(5) 0.0721(7) -0.0193(4) 0.0047(5) -0.0043(5)
    O1 0.0448(5) 0.0411(5) 0.0462(6) 0.0121(4) 0.0186(4) 0.0126(4)
    O2 0.0513(6) 0.0372(5) 0.0438(5) -0.0048(4) 0.0208(5) -0.0128(4)
    O3 0.0632(8) 0.0562(8) 0.0811(9) 0.0269(6) 0.0276(7) 0.0082(7)
    O4 0.0345(6) 0.0864(11) 0.1117(12) 0.0079(6) 0.0207(7) -0.0264(9)
    N1 0.0370(6) 0.0639(9) 0.0438(7) 0.0154(6) 0.0084(5) -0.0087(6)
    C1 0.0300(6) 0.0330(6) 0.0312(6) 0.0043(5) 0.0084(5) -0.0003(5)
    C2 0.0362(6) 0.0341(6) 0.0355(6) 0.0077(5) 0.0118(5) 0.0020(5)
    C3 0.0340(6) 0.0346(7) 0.0373(6) 0.0057(5) 0.0102(5) 0.0005(5)
    C4 0.0619(9) 0.0356(7) 0.0392(7) 0.0010(7) 0.0041(7) -0.0078(6)
    C11 0.0281(5) 0.0288(6) 0.0316(6) 0.0060(5) 0.0085(4) 0.0021(5)
    C12 0.0337(6) 0.0283(6) 0.0331(6) 0.0051(5) 0.0082(5) -0.0022(5)
    C13 0.0303(6) 0.0278(6) 0.0368(6) 0.0015(5) 0.0071(5) -0.0007(5)
    C14 0.0266(5) 0.0281(6) 0.0322(6) 0.0056(4) 0.0076(4) 0.0032(5)
    C15 0.0287(5) 0.0277(6) 0.0300(5) 0.0044(4) 0.0076(4) -0.0005(4)
    C16 0.0259(5) 0.0254(5) 0.0313(6) 0.0057(4) 0.0063(4) 0.0019(4)
    C21 0.0293(6) 0.0244(5) 0.0353(6) 0.0026(4) 0.0099(5) 0.0021(5)
    C22 0.0324(6) 0.0314(6) 0.0383(6) -0.0004(5) 0.0078(5) 0.0018(5)
    C23 0.0304(6) 0.0328(7) 0.0544(8) -0.0012(5) 0.0123(6) 0.0049(6)
    C24 0.0419(7) 0.0304(6) 0.0522(8) 0.0017(5) 0.0264(6) 0.0075(6)
    C25 0.0490(8) 0.0402(7) 0.0370(7) -0.0005(6) 0.0166(6) 0.0052(6)
    C26 0.0344(6) 0.0365(7) 0.0367(7) 0.0003(5) 0.0082(5) 0.0047(5)
    C31 0.0278(5) 0.0292(6) 0.0270(5) 0.0034(4) 0.0061(4) 0.0025(4)
    C32 0.0338(6) 0.0314(6) 0.0354(6) 0.0047(5) 0.0093(5) 0.0008(5)
    C33 0.0464(8) 0.0290(6) 0.0400(7) 0.0031(5) 0.0074(6) -0.0016(5)
    C34 0.0422(7) 0.0347(7) 0.0389(7) -0.0082(6) 0.0026(5) 0.0026(5)
    C35 0.0297(6) 0.0443(8) 0.0402(7) -0.0026(5) 0.0057(5) 0.0018(6)
    C36 0.0287(6) 0.0341(6) 0.0364(6) 0.0039(5) 0.0071(5) -0.0005(5)
    C41 0.0314(6) 0.0382(7) 0.0322(6) 0.0051(5) 0.0100(5) -0.0004(5)
    C42 0.0365(7) 0.0412(7) 0.0420(7) 0.0062(6) 0.0164(5) 0.0044(6)
    C43 0.0423(7) 0.0414(7) 0.0405(7) 0.0105(6) 0.0124(6) 0.0039(6)
    C44 0.0307(6) 0.0505(8) 0.0324(6) 0.0105(6) 0.0055(5) -0.0059(6)
    C45 0.0319(6) 0.0518(9) 0.0433(7) -0.0012(6) 0.0142(5) -0.0064(6)
    C46 0.0383(7) 0.0389(7) 0.0440(7) 0.0006(6) 0.0146(6) -0.0018(6)
_geom_special_details
;
;
loop_
    _geom_bond_atom_site_label_1
    _geom_bond_atom_site_label_2
    _geom_bond_site_symmetry_2
    _geom_bond_distance
    _geom_bond_publ_flag
    F1 C24 . 1.3630(15) ?
    F2 C34 . 1.3586(16) ?
    O1 C1 . 1.2145(16) ?
    O2 C12 . 1.3673(15) ?
    O2 C4 . 1.4230(18) ?
    O3 N1 . 1.221(2) ?
    O4 N1 . 1.2209(19) ?
    N1 C44 . 1.4698(18) ?
    C1 C2 . 1.4764(17) ?
    C1 C11 . 1.5063(16) ?
    C2 C3 . 1.3243(18) ?
    C2 H2 . 0.9500 ?
    C3 C41 . 1.4630(17) ?
    C3 H3 . 0.9500 ?
    C4 H4A . 0.9800 ?
    C4 H4B . 0.9800 ?
    C4 H4C . 0.9800 ?
    C11 C12 . 1.3965(18) ?
    C11 C16 . 1.4022(17) ?
    C12 C13 . 1.3890(17) ?
    C13 C14 . 1.3939(17) ?
    C13 H13 . 0.9500 ?
    C14 C15 . 1.3930(17) ?
    C14 C21 . 1.4844(16) ?
    C15 C16 . 1.3997(16) ?
    C15 H15 . 0.9500 ?
    C16 C31 . 1.4877(17) ?
    C21 C26 . 1.3905(18) ?
    C21 C22 . 1.3948(18) ?
    C22 C23 . 1.3870(18) ?
    C22 H22 . 0.9500 ?
    C23 C24 . 1.368(2) ?
    C23 H23 . 0.9500 ?
    C24 C25 . 1.368(2) ?
    C25 C26 . 1.3889(18) ?
    C25 H25 . 0.9500 ?
    C26 H26 . 0.9500 ?
    C31 C32 . 1.3949(17) ?
    C31 C36 . 1.3985(17) ?
    C32 C33 . 1.3848(19) ?
    C32 H32 . 0.9500 ?
    C33 C34 . 1.377(2) ?
    C33 H33 . 0.9500 ?
    C34 C35 . 1.372(2) ?
    C35 C36 . 1.3832(19) ?
    C35 H35 . 0.9500 ?
    C36 H36 . 0.9500 ?
    C41 C46 . 1.3939(19) ?
    C41 C42 . 1.397(2) ?
    C42 C43 . 1.3802(19) ?
    C42 H42 . 0.9500 ?
    C43 C44 . 1.384(2) ?
    C43 H43 . 0.9500 ?
    C44 C45 . 1.374(2) ?
    C45 C46 . 1.381(2) ?
    C45 H45 . 0.9500 ?
    C46 H46 . 0.9500 ?
loop_
    _geom_angle_atom_site_label_1
    _geom_angle_atom_site_label_2
    _geom_angle_atom_site_label_3
    _geom_angle_site_symmetry_1
    _geom_angle_site_symmetry_3
    _geom_angle
    _geom_angle_publ_flag
    C12 O2 C4 . . 117.90(11) ?
    O4 N1 O3 . . 123.89(14) ?
    O4 N1 C44 . . 117.61(15) ?
    O3 N1 C44 . . 118.49(14) ?
    O1 C1 C2 . . 122.49(12) ?
    O1 C1 C11 . . 120.47(11) ?
    C2 C1 C11 . . 117.04(11) ?
    C3 C2 C1 . . 121.13(13) ?
    C3 C2 H2 . . 119.4 ?
    C1 C2 H2 . . 119.4 ?
    C2 C3 C41 . . 126.04(13) ?
    C2 C3 H3 . . 117.0 ?
    C41 C3 H3 . . 117.0 ?
    O2 C4 H4A . . 109.5 ?
    O2 C4 H4B . . 109.5 ?
    H4A C4 H4B . . 109.5 ?
    O2 C4 H4C . . 109.5 ?
    H4A C4 H4C . . 109.5 ?
    H4B C4 H4C . . 109.5 ?
    C12 C11 C16 . . 119.70(11) ?
    C12 C11 C1 . . 117.89(11) ?
    C16 C11 C1 . . 122.35(11) ?
    O2 C12 C13 . . 123.57(12) ?
    O2 C12 C11 . . 115.19(11) ?
    C13 C12 C11 . . 121.16(11) ?
    C12 C13 C14 . . 119.49(12) ?
    C12 C13 H13 . . 120.3 ?
    C14 C13 H13 . . 120.3 ?
    C15 C14 C13 . . 119.48(11) ?
    C15 C14 C21 . . 119.62(11) ?
    C13 C14 C21 . . 120.87(11) ?
    C14 C15 C16 . . 121.49(11) ?
    C14 C15 H15 . . 119.3 ?
    C16 C15 H15 . . 119.3 ?
    C15 C16 C11 . . 118.55(11) ?
    C15 C16 C31 . . 118.84(11) ?
    C11 C16 C31 . . 122.61(11) ?
    C26 C21 C22 . . 118.52(12) ?
    C26 C21 C14 . . 120.55(11) ?
    C22 C21 C14 . . 120.83(11) ?
    C23 C22 C21 . . 120.84(13) ?
    C23 C22 H22 . . 119.6 ?
    C21 C22 H22 . . 119.6 ?
    C24 C23 C22 . . 118.31(13) ?
    C24 C23 H23 . . 120.8 ?
    C22 C23 H23 . . 120.8 ?
    F1 C24 C23 . . 118.25(14) ?
    F1 C24 C25 . . 118.59(14) ?
    C23 C24 C25 . . 123.16(12) ?
    C24 C25 C26 . . 118.00(13) ?
    C24 C25 H25 . . 121.0 ?
    C26 C25 H25 . . 121.0 ?
    C25 C26 C21 . . 121.16(13) ?
    C25 C26 H26 . . 119.4 ?
    C21 C26 H26 . . 119.4 ?
    C32 C31 C36 . . 118.13(12) ?
    C32 C31 C16 . . 119.80(11) ?
    C36 C31 C16 . . 122.07(11) ?
    C33 C32 C31 . . 121.69(12) ?
    C33 C32 H32 . . 119.2 ?
    C31 C32 H32 . . 119.2 ?
    C34 C33 C32 . . 117.75(13) ?
    C34 C33 H33 . . 121.1 ?
    C32 C33 H33 . . 121.1 ?
    F2 C34 C35 . . 118.84(13) ?
    F2 C34 C33 . . 118.30(13) ?
    C35 C34 C33 . . 122.85(13) ?
    C34 C35 C36 . . 118.63(12) ?
    C34 C35 H35 . . 120.7 ?
    C36 C35 H35 . . 120.7 ?
    C35 C36 C31 . . 120.91(12) ?
    C35 C36 H36 . . 119.5 ?
    C31 C36 H36 . . 119.5 ?
    C46 C41 C42 . . 118.89(12) ?
    C46 C41 C3 . . 119.20(13) ?
    C42 C41 C3 . . 121.91(12) ?
    C43 C42 C41 . . 120.79(13) ?
    C43 C42 H42 . . 119.6 ?
    C41 C42 H42 . . 119.6 ?
    C42 C43 C44 . . 118.22(14) ?
    C42 C43 H43 . . 120.9 ?
    C44 C43 H43 . . 120.9 ?
    C45 C44 C43 . . 122.82(13) ?
    C45 C44 N1 . . 119.22(13) ?
    C43 C44 N1 . . 117.96(14) ?
    C44 C45 C46 . . 118.19(13) ?
    C44 C45 H45 . . 120.9 ?
    C46 C45 H45 . . 120.9 ?
    C45 C46 C41 . . 121.07(14) ?
    C45 C46 H46 . . 119.5 ?
    C41 C46 H46 . . 119.5 ?
loop_
    _geom_torsion_atom_site_label_1
    _geom_torsion_atom_site_label_2
    _geom_torsion_atom_site_label_3
    _geom_torsion_atom_site_label_4
    _geom_torsion_site_symmetry_1
    _geom_torsion_site_symmetry_2
    _geom_torsion_site_symmetry_3
    _geom_torsion_site_symmetry_4
    _geom_torsion
    _geom_torsion_publ_flag
    O1 C1 C2 C3 . . . . -10.8(2) ?
    C11 C1 C2 C3 . . . . 168.41(13) ?
    C1 C2 C3 C41 . . . . -176.23(13) ?
    O1 C1 C11 C12 . . . . -114.27(15) ?
    C2 C1 C11 C12 . . . . 66.55(15) ?
    O1 C1 C11 C16 . . . . 62.98(18) ?
    C2 C1 C11 C16 . . . . -116.20(13) ?
    C4 O2 C12 C13 . . . . 20.49(19) ?
    C4 O2 C12 C11 . . . . -162.74(12) ?
    C16 C11 C12 O2 . . . . 179.64(11) ?
    C1 C11 C12 O2 . . . . -3.03(17) ?
    C16 C11 C12 C13 . . . . -3.51(18) ?
    C1 C11 C12 C13 . . . . 173.82(11) ?
    O2 C12 C13 C14 . . . . 178.94(12) ?
    C11 C12 C13 C14 . . . . 2.35(19) ?
    C12 C13 C14 C15 . . . . 1.00(18) ?
    C12 C13 C14 C21 . . . . -176.80(11) ?
    C13 C14 C15 C16 . . . . -3.23(18) ?
    C21 C14 C15 C16 . . . . 174.59(11) ?
    C14 C15 C16 C11 . . . . 2.07(17) ?
    C14 C15 C16 C31 . . . . -177.81(11) ?
    C12 C11 C16 C15 . . . . 1.28(17) ?
    C1 C11 C16 C15 . . . . -175.93(11) ?
    C12 C11 C16 C31 . . . . -178.84(11) ?
    C1 C11 C16 C31 . . . . 3.96(18) ?
    C15 C14 C21 C26 . . . . 41.97(17) ?
    C13 C14 C21 C26 . . . . -140.23(13) ?
    C15 C14 C21 C22 . . . . -134.25(13) ?
    C13 C14 C21 C22 . . . . 43.55(17) ?
    C26 C21 C22 C23 . . . . -1.07(19) ?
    C14 C21 C22 C23 . . . . 175.23(12) ?
    C21 C22 C23 C24 . . . . -0.3(2) ?
    C22 C23 C24 F1 . . . . -177.96(12) ?
    C22 C23 C24 C25 . . . . 1.6(2) ?
    F1 C24 C25 C26 . . . . 178.13(13) ?
    C23 C24 C25 C26 . . . . -1.4(2) ?
    C24 C25 C26 C21 . . . . 0.0(2) ?
    C22 C21 C26 C25 . . . . 1.2(2) ?
    C14 C21 C26 C25 . . . . -175.06(12) ?
    C15 C16 C31 C32 . . . . 41.00(16) ?
    C11 C16 C31 C32 . . . . -138.88(12) ?
    C15 C16 C31 C36 . . . . -138.17(12) ?
    C11 C16 C31 C36 . . . . 41.95(17) ?
    C36 C31 C32 C33 . . . . -1.30(19) ?
    C16 C31 C32 C33 . . . . 179.50(12) ?
    C31 C32 C33 C34 . . . . -0.5(2) ?
    C32 C33 C34 F2 . . . . -179.18(12) ?
    C32 C33 C34 C35 . . . . 1.6(2) ?
    F2 C34 C35 C36 . . . . -179.97(12) ?
    C33 C34 C35 C36 . . . . -0.7(2) ?
    C34 C35 C36 C31 . . . . -1.2(2) ?
    C32 C31 C36 C35 . . . . 2.18(19) ?
    C16 C31 C36 C35 . . . . -178.64(12) ?
    C2 C3 C41 C46 . . . . 165.67(14) ?
    C2 C3 C41 C42 . . . . -14.6(2) ?
    C46 C41 C42 C43 . . . . 0.2(2) ?
    C3 C41 C42 C43 . . . . -179.47(13) ?
    C41 C42 C43 C44 . . . . -1.1(2) ?
    C42 C43 C44 C45 . . . . 0.5(2) ?
    C42 C43 C44 N1 . . . . -179.77(13) ?
    O4 N1 C44 C45 . . . . -12.8(2) ?
    O3 N1 C44 C45 . . . . 166.21(15) ?
    O4 N1 C44 C43 . . . . 167.52(15) ?
    O3 N1 C44 C43 . . . . -13.5(2) ?
    C43 C44 C45 C46 . . . . 1.0(2) ?
    N1 C44 C45 C46 . . . . -178.73(13) ?
    C44 C45 C46 C41 . . . . -1.9(2) ?
    C42 C41 C46 C45 . . . . 1.3(2) ?
    C3 C41 C46 C45 . . . . -178.97(13) ?
loop_
    _geom_hbond_atom_site_label_D
    _geom_hbond_atom_site_label_H
    _geom_hbond_atom_site_label_A
    _geom_hbond_site_symmetry_A
    _geom_hbond_distance_DH
    _geom_hbond_distance_HA
    _geom_hbond_distance_DA
    _geom_hbond_angle_DHA
    C25 H25 F1 3_675 0.95 2.54 3.2165(17) 129
    C33 H33 Cg1 1_545 0.95 2.91 3.4748(15) 119
    C24 F1 Cg1 2_655 1.3630(15) 3.9512(12) 4.8373(15) 123.40(8)
_iucr_refine_instructions_details
;
TITL BA382_S in P2(1)/c
CELL  0.71073   23.3751    6.9098   13.7879    90.000    99.243    90.000
ZERR  4           0.0007    0.0002    0.0005     0.000     0.002     0.000
LATT   1
SYMM             - X ,    0.50000 + Y ,    0.50000 - Z
SFAC  C  H  F  N  O
UNIT   112   76   8   4  16
ACTA
BOND $H
CONF
HTAB
TEMP -73
OMIT 1   0   0
EQIV $1 1-x,2-y,-z
HTAB C25 F1_$1
MPLA C21 C22 C23 C24 C25 C26
MPLA C11 C12 C13 C14 C15 C16
MPLA C31 C32 C33 C34 C35 C36
L.S. 10
FMAP 2
PLAN -5
WGHT    0.044200    1.055200
FVAR       0.28318
F1    3    0.549177    0.892429    0.094051    11.00000    0.05361    0.05934 =
         0.07042    0.01055    0.04068    0.00128
F2    3    0.143045    0.020989    0.268958    11.00000    0.05756    0.04387 =
         0.07212   -0.00426    0.00468   -0.01929
O1    5    0.256210    0.576811    0.567742    11.00000    0.04480    0.04107 =
         0.04615    0.01261    0.01858    0.01208
O2    5    0.325547    1.026080    0.549054    11.00000    0.05131    0.03722 =
         0.04375   -0.01284    0.02085   -0.00477
O3    5   -0.017243    1.504233    0.619681    11.00000    0.06322    0.05616 =
         0.08106    0.00825    0.02763    0.02693
O4    5   -0.069900    1.253731    0.635451    11.00000    0.03453    0.08636 =
         0.11166   -0.02642    0.02073    0.00790
N1    4   -0.024553    1.329459    0.622445    11.00000    0.03696    0.06389 =
         0.04380   -0.00869    0.00842    0.01536
C1    1    0.251690    0.726121    0.520659    11.00000    0.03002    0.03301 =
         0.03120   -0.00032    0.00843    0.00425
C2    1    0.207264    0.873391    0.530770    11.00000    0.03624    0.03414 =
         0.03552    0.00198    0.01175    0.00767
AFIX  43
H2    2    0.209451    0.996853    0.501271    11.00000   -1.20000
AFIX   0
C3    1    0.164420    0.836318    0.580258    11.00000    0.03395    0.03460 =
         0.03731    0.00052    0.01023    0.00571
AFIX  43
H3    2    0.165014    0.714239    0.612096    11.00000   -1.20000
AFIX   0
C4    1    0.351233    1.213246    0.558484    11.00000    0.06189    0.03556 =
         0.03915   -0.00778    0.00411    0.00104
AFIX 137
H4A   2    0.393528    1.200647    0.568187    11.00000   -1.50000
H4B   2    0.339707    1.279804    0.615073    11.00000   -1.50000
H4C   2    0.338154    1.288188    0.498687    11.00000   -1.50000
AFIX   0
C11   1    0.291546    0.766871    0.447428    11.00000    0.02813    0.02884 =
         0.03162    0.00207    0.00846    0.00599
C12   1    0.330237    0.921355    0.466555    11.00000    0.03374    0.02834 =
         0.03313   -0.00217    0.00816    0.00509
C13   1    0.371988    0.956445    0.407507    11.00000    0.03030    0.02777 =
         0.03683   -0.00069    0.00714    0.00148
AFIX  43
H13   2    0.398957    1.059118    0.422807    11.00000   -1.20000
AFIX   0
C14   1    0.374012    0.839855    0.325630    11.00000    0.02656    0.02812 =
         0.03224    0.00316    0.00758    0.00556
C15   1    0.333558    0.691867    0.303427    11.00000    0.02866    0.02766 =
         0.02997   -0.00047    0.00760    0.00441
AFIX  43
H15   2    0.333797    0.617006    0.245701    11.00000   -1.20000
AFIX   0
C16   1    0.292567    0.650972    0.364242    11.00000    0.02593    0.02541 =
         0.03132    0.00192    0.00632    0.00568
C21   1    0.419938    0.866850    0.263963    11.00000    0.02934    0.02444 =
         0.03533    0.00210    0.00985    0.00260
C22   1    0.477503    0.896116    0.306854    11.00000    0.03240    0.03144 =
         0.03832    0.00179    0.00776   -0.00036
AFIX  43
H22   2    0.487010    0.908654    0.376188    11.00000   -1.20000
AFIX   0
C23   1    0.521041    0.907144    0.249560    11.00000    0.03039    0.03281 =
         0.05443    0.00493    0.01228   -0.00119
AFIX  43
H23   2    0.560224    0.927695    0.278737    11.00000   -1.20000
AFIX   0
C24   1    0.506127    0.887678    0.149985    11.00000    0.04185    0.03035 =
         0.05221    0.00750    0.02636    0.00172
C25   1    0.450218    0.862490    0.104112    11.00000    0.04905    0.04018 =
         0.03695    0.00523    0.01661   -0.00052
AFIX  43
H25   2    0.441256    0.852355    0.034615    11.00000   -1.20000
AFIX   0
C26   1    0.406973    0.852191    0.162221    11.00000    0.03445    0.03654 =
         0.03673    0.00468    0.00818    0.00032
AFIX  43
H26   2    0.367850    0.834827    0.131925    11.00000   -1.20000
AFIX   0
C31   1    0.251939    0.486431    0.338312    11.00000    0.02778    0.02923 =
         0.02705    0.00252    0.00606    0.00341
C32   1    0.272199    0.313780    0.303830    11.00000    0.03378    0.03139 =
         0.03543    0.00084    0.00932    0.00474
AFIX  43
H32   2    0.311861    0.303789    0.296810    11.00000   -1.20000
AFIX   0
C33   1    0.235980    0.156575    0.279571    11.00000    0.04637    0.02898 =
         0.04000   -0.00157    0.00742    0.00314
AFIX  43
H33   2    0.250078    0.039903    0.255623    11.00000   -1.20000
AFIX   0
C34   1    0.178839    0.175076    0.291331    11.00000    0.04217    0.03469 =
         0.03890    0.00263    0.00256   -0.00819
C35   1    0.156534    0.342618    0.323474    11.00000    0.02971    0.04433 =
         0.04015    0.00177    0.00566   -0.00263
AFIX  43
H35   2    0.116771    0.350958    0.330046    11.00000   -1.20000
AFIX   0
C36   1    0.193139    0.499115    0.346111    11.00000    0.02870    0.03408 =
         0.03645   -0.00053    0.00707    0.00386
AFIX  43
H36   2    0.178133    0.616838    0.367246    11.00000   -1.20000
AFIX   0
C41   1    0.116259    0.965959    0.590439    11.00000    0.03138    0.03822 =
         0.03224   -0.00042    0.00995    0.00513
C42   1    0.117324    1.162235    0.566479    11.00000    0.03652    0.04120 =
         0.04201    0.00437    0.01636    0.00615
AFIX  43
H42   2    0.149961    1.213967    0.542311    11.00000   -1.20000
AFIX   0
C43   1    0.071524    1.281882    0.577501    11.00000    0.04226    0.04140 =
         0.04047    0.00386    0.01243    0.01053
AFIX  43
H43   2    0.072477    1.415845    0.562345    11.00000   -1.20000
AFIX   0
C44   1    0.024179    1.201468    0.611221    11.00000    0.03072    0.05048 =
         0.03244   -0.00586    0.00555    0.01050
C45   1    0.021182    1.008855    0.634733    11.00000    0.03188    0.05184 =
         0.04325   -0.00639    0.01423   -0.00121
AFIX  43
H45   2   -0.012167    0.957370    0.656758    11.00000   -1.20000
AFIX   0
C46   1    0.067961    0.892191    0.625473    11.00000    0.03826    0.03890 =
         0.04403   -0.00180    0.01462    0.00057
AFIX  43
H46   2    0.067216    0.759502    0.643268    11.00000   -1.20000
HKLF 4
REM  BA382_S in P2(1)/c
REM R1 =  0.0452 for   4899 Fo > 4sig(Fo)  and  0.0508 for all   5462 data
REM    317 parameters refined using      0 restraints
END
WGHT      0.0442      1.0552
REM Highest difference peak  0.323,  deepest hole -0.237,  1-sigma level  0.039
Q1    1   0.2721  0.7498  0.4804  11.00000  0.05    0.32
Q2    1   0.3990  0.8572  0.2987  11.00000  0.05    0.30
Q3    1   0.3515  0.9323  0.4365  11.00000  0.05    0.26
Q4    1   0.3007  0.8775  0.4400  11.00000  0.05    0.25
Q5    1  -0.0440  1.4253  0.5801  11.00000  0.05    0.25
;
data_global
_journal_date_recd_electronic     2011-10-12
_journal_date_accepted     2011-10-31
_journal_name_full     'Acta Crystallographica, Section E'
_journal_year     2011
_journal_volume     67
_journal_issue     12
_journal_page_first     o3179
_journal_page_last     o3180
_journal_paper_category     QO
_journal_coeditor_code     FJ2465
_publ_contact_author_name     'Dr Richard Betz'
_publ_contact_author_address
;
Department of Chemistry
Nelson Mandela Metropolitan University
Summerstrand Campus (South)
University Way
Summerstrand
PO Box 77000
Port Elizabeth 6031
South Africa
;
_publ_contact_author_email     richard.betz@webmail.co.za
_publ_contact_author_fax     '+27-41-504-4236'
_publ_contact_author_phone     '+27-41-504-4285'
_publ_section_title
;\
(<i>E</i>)-1-(4,4''-Difluoro-5'-methoxy-1,1':3',1''-terphenyl-4'-yl)-3-(4-\
nitrophenyl)prop-2-en-1-one
;
loop_
    _publ_author_name
    _publ_author_address
    'Betz, Richard'
;
Nelson Mandela Metropolitan University
Summerstrand Campus
Department of Chemistry
University Way
Summerstrand
PO Box 77000
Port Elizabeth 6031
South Africa
;
    'Gerber, Thomas'
;
Nelson Mandela Metropolitan University
Summerstrand Campus
Department of Chemistry
University Way
Summerstrand
PO Box 77000
Port Elizabeth 6031
South Africa
;
    'Hosten, Eric'
;
Nelson Mandela Metropolitan University
Summerstrand Campus
Department of Chemistry
University Way
Summerstrand
PO Box 77000
Port Elizabeth 6031
South Africa
;
    'Samshuddin, S.'
;
Mangalore University
Department of Studies in Chemistry
Mangalagangotri 574 199
India
;
    'Narayana, Badiadka'
;
Mangalore University
Department of Studies in Chemistry
Mangalagangotri 574 199
India
;
    'Yathirajan, Hemmige S.'
;
University of Mysore
Department of Studies in Chemistry
Manasagangotri
Mysore 570 006
India
;
