# Supplementary material for: (E)-1-(4,4′′-Difluoro-5′-meth­oxy-1,1′:3′,1′′-terphenyl-4′-yl)-3-(4-nitro­phen­yl)prop-2-en-1-one
Source: Acta Crystallogr Sect E Struct Rep Online. 2011 Nov 5;67(Pt 12):o3179–80. doi: 10.1107/S1600536811045806 (PMC3238849; doi:10.1107/S1600536811045806)
Supplement: Supplementary file 3 [file e-67-o3179-Isup3.hkl]

# 
# h,k,l, Fc-squared, Fo-squared, sigma(Fo-squared) and status flag 
# 
data_I
_shelx_title ' BA382_S in P2(1)/c' 
_shelx_refln_list_code          4 
_shelx_F_calc_maximum      111.54 
_exptl_crystal_F_000       976.00 
_reflns_d_resolution_high  0.7481 
 
loop_ 
 _symmetry_equiv_pos_as_xyz 
 'x, y, z' 
 '-x, y+1/2, -z+1/2' 
 '-x, -y, -z' 
 'x, -y-1/2, z-1/2' 
 
_cell_length_a    23.3751 
_cell_length_b     6.9098 
_cell_length_c    13.7879 
_cell_angle_alpha  90.000 
_cell_angle_beta   99.243 
_cell_angle_gamma  90.000 
 
_shelx_F_squared_multiplier     1.000 
 
loop_ 
 _refln_index_h 
 _refln_index_k 
 _refln_index_l 
 _refln_F_squared_calc 
 _refln_F_squared_meas 
 _refln_F_squared_sigma 
 _refln_observed_status 
   2   0   0        0.90        5.54      1.36 o 
   3   0   0      915.84      891.89      5.10 o 
   4   0   0     3376.81     3532.85     21.90 o 
   5   0   0      343.17      383.81      5.98 o 
   6   0   0     3731.56     3495.96     14.57 o 
   7   0   0      556.89      536.92      2.22 o 
   8   0   0      401.38      357.19      1.26 o 
   9   0   0       28.77       52.11      0.92 o 
  10   0   0     3731.38     3643.61     13.69 o 
  11   0   0      282.34      271.69      2.00 o 
  12   0   0     1770.13     1866.46      9.30 o 
  13   0   0       19.10       21.63      2.95 o 
  14   0   0      111.65      113.24      0.93 o 
  15   0   0      745.29      662.35      4.20 o 
  16   0   0      270.77      282.47      4.36 o 
  17   0   0      257.06      248.25      2.89 o 
  18   0   0      276.67      251.43      2.10 o 
  19   0   0      296.19      272.78      3.31 o 
  20   0   0      593.77      592.94     10.31 o 
  21   0   0      559.15      566.33      6.28 o 
  22   0   0     2085.41     2009.54     21.92 o 
  23   0   0     1906.31     1835.04     11.91 o 
  24   0   0      141.21      165.12      1.75 o 
  25   0   0       38.39       41.95      1.27 o 
  26   0   0      370.82      390.90      5.28 o 
  27   0   0      507.34      507.67      4.64 o 
  28   0   0       55.17       72.81      1.56 o 
  29   0   0        9.05       10.27      0.89 o 
  30   0   0       21.48       30.68      1.36 o 
   1   1   0     3548.54     3386.94     11.92 o 
   3   1   0      108.03      127.56      1.27 o 
   4   1   0     1351.00     1310.83      3.51 o 
   5   1   0     1954.69     1813.79      4.61 o 
   6   1   0      772.40      702.44      6.25 o 
   7   1   0       30.45       33.50      0.66 o 
   8   1   0      653.37      623.95      1.57 o 
   9   1   0     2061.50     2130.48     11.17 o 
  10   1   0      238.66      259.39      1.16 o 
  11   1   0       27.20       35.46      0.45 o 
  12   1   0      295.86      315.82      2.43 o 
  13   1   0       19.97       45.42      0.74 o 
  14   1   0        7.32        9.12      0.28 o 
  15   1   0       26.09       29.69      0.36 o 
  16   1   0       12.19       10.73      0.48 o 
  17   1   0      143.83      130.22      0.73 o 
  18   1   0        5.29        4.15      0.27 o 
  19   1   0       15.66       19.13      1.04 o 
  20   1   0       38.30       32.91      1.58 o 
  21   1   0       58.58       53.98      2.21 o 
  22   1   0      145.04      154.12      2.23 o 
  23   1   0      923.23      903.25      7.55 o 
  25   1   0      534.35      505.99      6.92 o 
  26   1   0      228.19      257.99      2.60 o 
  27   1   0      144.92      142.14      2.26 o 
  28   1   0       50.69       56.51      1.34 o 
  29   1   0       29.01       36.34      1.26 o 
  30   1   0        2.35        2.75      0.74 o 
   0   2   0        2.23        3.52      0.28 o 
   1   2   0       59.77       51.69      0.79 o 
   2   2   0      348.70      349.46      1.78 o 
   3   2   0     1240.02     1207.47      3.78 o 
   4   2   0      473.41      461.64      0.93 o 
   5   2   0      659.30      672.69      1.31 o 
   6   2   0     2531.57     2405.42      7.31 o 
   7   2   0      663.44      575.12      1.91 o 
   8   2   0     2884.33     3039.37      8.93 o 
   9   2   0     3040.59     3225.45     18.41 o 
  10   2   0       89.85       81.88      1.52 o 
  11   2   0      383.78      393.87      2.71 o 
  12   2   0       26.87       29.10      0.45 o 
  13   2   0       45.99       53.94      1.74 o 
  14   2   0      666.63      627.90      8.39 o 
  15   2   0      294.79      299.38      0.98 o 
  16   2   0      417.61      372.69      7.48 o 
  17   2   0      818.89      831.39      6.17 o 
  18   2   0      168.25      146.37      3.91 o 
  19   2   0      271.05      249.19      3.05 o 
  20   2   0       30.72       24.86      1.19 o 
  21   2   0      216.94      214.72      1.54 o 
  22   2   0       63.82       58.36      1.00 o 
  23   2   0        5.96        5.94      0.47 o 
  24   2   0       32.13       26.99      0.89 o 
  25   2   0        0.08       -0.32      0.50 o 
  26   2   0       31.73       30.77      1.12 o 
  27   2   0        0.11        0.97      0.63 o 
  28   2   0       14.45       25.50      1.19 o 
  29   2   0       49.91       60.75      1.69 o 
  30   2   0       59.10       65.82      1.71 o 
   1   3   0      530.11      627.88      2.61 o 
   2   3   0      266.66      260.75      1.48 o 
   3   3   0       30.45       55.93      0.52 o 
   4   3   0       68.46       77.00      1.11 o 
   5   3   0      202.96      224.27      3.63 o 
   6   3   0     1596.01     1689.16      7.25 o 
   7   3   0      302.31      267.26      1.35 o 
   8   3   0        0.23        9.83      3.24 o 
   9   3   0        5.25       10.58      1.07 o 
  10   3   0        0.98        0.87      0.25 o 
  11   3   0        0.62       -0.20      0.20 o 
  12   3   0      400.49      383.80      2.04 o 
  13   3   0       22.27       20.18      0.71 o 
  14   3   0      234.15      220.10      1.36 o 
  15   3   0       15.35       14.63      0.39 o 
  16   3   0        1.57        1.88      0.26 o 
  17   3   0        0.33        1.00      0.31 o 
  18   3   0       64.87       70.86      0.88 o 
  19   3   0       30.70       16.48      0.58 o 
  20   3   0      269.25      251.11      1.91 o 
  21   3   0       91.13       95.01      1.40 o 
  22   3   0        0.20        1.78      0.46 o 
  23   3   0       50.64       47.61      0.85 o 
  24   3   0        1.04        1.15      0.57 o 
  25   3   0       26.34       24.93      1.00 o 
  26   3   0        1.42       -0.22      0.62 o 
  27   3   0        0.11       -0.53      0.77 o 
  28   3   0        1.65        2.66      0.70 o 
  29   3   0       27.38       29.89      1.34 o 
   0   4   0      166.77      158.27      9.27 o 
   1   4   0     5953.31     6159.47     21.23 o 
   2   4   0     1004.83     1106.74      3.76 o 
   3   4   0     3566.25     3776.40     12.41 o 
   4   4   0      111.46       94.44      3.02 o 
   5   4   0        1.41        2.82      0.61 o 
   6   4   0      205.16      203.07      1.44 o 
   7   4   0        3.08        2.51      0.27 o 
   8   4   0      254.76      250.07      1.55 o 
   9   4   0       11.11       17.78      0.40 o 
  10   4   0      134.34      162.97      0.91 o 
  11   4   0        0.02        1.14      0.24 o 
  12   4   0       62.12       61.36      0.70 o 
  13   4   0        6.12        4.21      0.29 o 
  14   4   0        2.48       -0.29      0.29 o 
  15   4   0      140.53      126.90      1.32 o 
  16   4   0      142.00      127.99      1.62 o 
  17   4   0       97.10       75.83      1.10 o 
  18   4   0      346.67      295.54      3.69 o 
  19   4   0      144.16      128.61      2.26 o 
  20   4   0        3.86        5.33      0.55 o 
  21   4   0        4.35        4.80      0.55 o 
  22   4   0       78.90       64.86      1.05 o 
  23   4   0       10.63       10.75      0.65 o 
  24   4   0       43.36       41.35      1.15 o 
  25   4   0       23.92       24.26      1.20 o 
  26   4   0        1.11        1.00      0.77 o 
  27   4   0        0.00        1.02      0.72 o 
   1   5   0        1.50       -0.11      0.34 o 
   2   5   0      612.60      607.04      3.73 o 
   3   5   0      527.85      546.30      2.92 o 
   4   5   0      113.55      124.89      1.10 o 
   5   5   0       27.71       31.69      0.51 o 
   6   5   0       59.64       47.19      0.52 o 
   7   5   0      597.32      563.88      1.78 o 
   8   5   0      148.06      157.00      1.14 o 
   9   5   0      167.91      178.47      0.82 o 
  10   5   0      151.44      163.60      1.50 o 
  11   5   0       24.42       26.77      0.66 o 
  12   5   0       34.67       54.02      1.20 o 
  13   5   0        2.10        8.03      1.79 o 
  14   5   0        0.79       11.03      1.68 o 
  15   5   0      328.76      314.39      2.93 o 
  16   5   0      114.04      115.40      1.02 o 
  17   5   0        5.05        5.56      0.56 o 
  18   5   0        3.31        0.34      0.49 o 
  19   5   0       41.44       41.59      1.27 o 
  20   5   0        4.26        5.77      0.56 o 
  21   5   0        9.15        4.80      0.58 o 
  22   5   0        2.31        1.56      0.59 o 
  23   5   0        6.28        5.53      0.72 o 
  24   5   0       19.68       22.63      1.02 o 
  25   5   0       51.76       52.82      1.35 o 
   0   6   0     1161.00     1063.90      8.37 o 
   1   6   0      570.86      532.65      2.02 o 
   2   6   0      287.57      292.84      1.39 o 
   3   6   0        0.00       -0.54      0.54 o 
   4   6   0      260.06      243.97      1.24 o 
   5   6   0     1085.02     1098.23      5.78 o 
   6   6   0      314.51      308.66      2.35 o 
   7   6   0      701.07      714.68      3.51 o 
   8   6   0       46.66       42.73      0.62 o 
   9   6   0        9.95       14.43      0.55 o 
  10   6   0       26.03       39.88      1.05 o 
  11   6   0        1.18       -0.39      0.39 o 
  12   6   0        3.62        2.15      0.39 o 
  13   6   0        6.84        1.10      0.43 o 
  14   6   0       59.15       57.23      0.88 o 
  15   6   0      172.90      166.53      2.22 o 
  16   6   0       23.75       21.84      0.88 o 
  17   6   0       10.21        8.64      0.60 o 
  18   6   0        1.44        1.38      0.62 o 
  19   6   0       20.57       26.41      1.31 o 
  20   6   0        7.86        8.75      0.66 o 
  21   6   0        5.18        2.68      0.72 o 
  22   6   0        1.70        1.37      0.72 o 
  23   6   0      190.81      224.58      1.93 o 
   1   7   0      300.69      294.28      2.37 o 
   2   7   0      157.76      166.36      1.43 o 
   3   7   0      204.68      211.33      1.96 o 
   4   7   0       14.98       13.40      1.30 o 
   5   7   0      107.28      101.21      1.38 o 
   6   7   0       41.82       43.41      1.21 o 
   7   7   0        1.55        2.35      0.41 o 
   8   7   0       46.14       48.29      0.80 o 
   9   7   0       26.48       22.12      0.78 o 
  10   7   0        4.96        2.48      0.50 o 
  11   7   0      102.58       95.52      1.08 o 
  12   7   0        6.46        7.03      0.57 o 
  13   7   0       16.92        9.01      0.59 o 
  14   7   0       69.68       74.01      1.07 o 
  15   7   0       16.11       19.25      1.61 o 
  16   7   0       71.83       79.25      1.44 o 
  17   7   0       23.69       28.05      1.13 o 
  18   7   0       26.18       26.75      1.57 o 
  19   7   0        0.00        0.17      1.25 o 
  20   7   0        1.41        4.87      1.01 o 
   0   8   0      105.04      100.78      4.49 o 
   1   8   0        5.84        1.09      0.67 o 
   2   8   0       77.55       75.09      1.24 o 
   3   8   0      124.20      116.33      1.78 o 
   4   8   0      116.35      124.26      2.38 o 
   5   8   0       15.48       23.63      1.20 o 
   6   8   0       42.83       44.91      1.27 o 
   7   8   0        5.77        4.70      1.05 o 
   8   8   0       39.13       36.01      2.02 o 
   9   8   0        2.23        2.34      0.77 o 
  10   8   0       59.24       51.31      1.15 o 
  11   8   0       14.26       11.08      0.72 o 
  12   8   0        9.37        6.79      0.70 o 
  13   8   0        1.72        2.73      0.83 o 
  14   8   0       80.62       91.63      1.63 o 
  15   8   0        2.84        2.31      0.97 o 
   1   9   0        3.08        0.44      0.97 o 
   2   9   0       13.15        8.56      1.10 o 
   3   9   0       54.33       50.11      1.81 o 
   4   9   0       50.90       41.78      1.68 o 
   5   9   0       47.44       41.88      2.12 o 
   6   9   0        0.19        2.02      1.01 o 
 -30   1   1       50.78       59.28      1.31 o 
 -29   1   1        0.26        0.13      0.59 o 
 -28   1   1        0.00        0.45      0.64 o 
 -27   1   1        0.15       -0.12      0.72 o 
 -26   1   1        2.58        1.63      0.55 o 
 -25   1   1       18.17       17.56      1.55 o 
 -24   1   1       64.42       50.24      2.07 o 
 -23   1   1      148.57      140.00      4.21 o 
 -22   1   1      167.62      177.57      3.26 o 
 -21   1   1      856.64      818.51      7.86 o 
 -20   1   1      667.48      639.37      4.96 o 
 -19   1   1     1252.81     1257.31      8.18 o 
 -18   1   1      787.03      763.35      3.78 o 
 -17   1   1       12.88        8.83      0.69 o 
 -16   1   1       78.60       76.10      0.67 o 
 -15   1   1        5.87        3.29      0.21 o 
 -14   1   1        7.80        5.57      0.64 o 
 -13   1   1      634.39      649.75      3.14 o 
 -12   1   1      974.29      955.85      4.44 o 
 -11   1   1       58.38       66.44      0.94 o 
 -10   1   1     1739.23     1767.77      5.08 o 
  -9   1   1      632.94      691.03      2.33 o 
  -8   1   1      224.82      214.78      0.97 o 
  -7   1   1      380.30      366.39      2.10 o 
  -6   1   1     3524.22     3556.51     11.43 o 
  -5   1   1      558.56      547.46      2.30 o 
  -4   1   1     3081.50     2944.80     13.65 o 
  -3   1   1      403.45      395.74      2.70 o 
  -2   1   1      217.94      215.61      1.98 o 
  -1   1   1     1498.30     1431.56     11.01 o 
   0   1   1      539.59      514.87      5.04 o 
   1   1   1       15.33       15.70      0.65 o 
   2   1   1     4022.34     3747.14     15.34 o 
   3   1   1     3053.46     3163.24     24.45 o 
   5   1   1     3890.09     3785.79     13.30 o 
   6   1   1     3154.11     3268.15     10.82 o 
   8   1   1       12.43       19.86      0.39 o 
   9   1   1      552.00      592.49      1.66 o 
  10   1   1      156.35      191.47      0.94 o 
  11   1   1     4520.22     4463.84     16.08 o 
  12   1   1     2564.53     2632.34     12.29 o 
  13   1   1      612.65      649.92      3.05 o 
  14   1   1        0.05        0.30      0.31 o 
  15   1   1       10.65       14.04      0.37 o 
  16   1   1      289.04      280.88      2.00 o 
  17   1   1       11.65       11.61      0.74 o 
  18   1   1       10.32        8.78      0.38 o 
  19   1   1        0.84        0.59      0.98 o 
  20   1   1     1286.43     1261.45      8.81 o 
  21   1   1      226.72      232.70      2.84 o 
  22   1   1        0.15        2.03      0.45 o 
  23   1   1        0.00        0.88      0.47 o 
  24   1   1      145.31      138.40      1.91 o 
  25   1   1       66.27       70.61      1.51 o 
  26   1   1       35.19       38.30      0.93 o 
  27   1   1        0.05        2.22      0.60 o 
  28   1   1        3.29        3.11      0.61 o 
  29   1   1        3.65        5.64      0.68 o 
  30   1   1      173.06      185.52      2.53 o 
 -30   2   1        9.43       10.40      0.85 o 
 -29   2   1        2.87        6.30      0.73 o 
 -28   2   1      225.51      244.32      2.89 o 
 -27   2   1      110.67      117.64      1.28 o 
 -26   2   1       17.54       12.23      0.66 o 
 -25   2   1       87.97       83.63      1.08 o 
 -24   2   1       28.38       29.63      1.89 o 
 -23   2   1       39.78       31.12      1.68 o 
 -22   2   1       81.68       76.55      0.92 o 
 -21   2   1       15.67       18.79      1.03 o 
 -20   2   1       26.42       37.38      3.07 o 
 -19   2   1     1727.87     1668.67      7.80 o 
 -18   2   1      507.16      511.94      3.84 o 
 -17   2   1      353.62      319.76      8.42 o 
 -16   2   1        2.49        2.94      0.24 o 
 -15   2   1       73.69       57.86      0.51 o 
 -14   2   1       17.64       17.90      0.68 o 
 -13   2   1     1242.59     1361.71      6.83 o 
 -12   2   1      668.91      621.02      2.95 o 
 -11   2   1        8.77        6.43      0.50 o 
 -10   2   1     1405.91     1534.10      9.01 o 
  -9   2   1      997.29     1051.64      3.95 o 
  -8   2   1        0.90       12.63      2.91 o 
  -7   2   1     2504.28     2576.21     10.85 o 
  -6   2   1       21.63       10.53      0.41 o 
  -5   2   1      743.48      766.79      1.93 o 
  -4   2   1      237.31      248.91      1.25 o 
  -3   2   1      160.73      170.17      1.50 o 
  -2   2   1     9099.91     9018.43     20.95 o 
   0   2   1     6176.31     6510.11     30.47 o 
   2   2   1     3816.04     3915.34     20.63 o 
   3   2   1     3748.89     3651.26     15.19 o 
   4   2   1     1421.38     1474.64      7.88 o 
   5   2   1      103.37      124.82      0.77 o 
   6   2   1      205.96      254.23      1.40 o 
   7   2   1       71.32       66.66      0.48 o 
   8   2   1     5357.00     5514.75     63.03 o 
   9   2   1       58.66       44.04      1.60 o 
  10   2   1     1164.42     1240.29      5.18 o 
  11   2   1      310.15      298.90      1.77 o 
  12   2   1      475.35      526.40      1.53 o 
  13   2   1      219.83      191.84      1.23 o 
  14   2   1       24.39       27.53      0.75 o 
  15   2   1       22.67       31.29      0.41 o 
  16   2   1       43.63       40.28      0.46 o 
  17   2   1       27.13       28.15      0.49 o 
  18   2   1       95.87       91.50      1.75 o 
  19   2   1      189.69      179.78      1.72 o 
  20   2   1       17.71       16.28      0.87 o 
  21   2   1        5.22        6.44      0.67 o 
  22   2   1        0.02       -0.32      0.41 o 
  23   2   1        7.05        6.80      0.43 o 
  24   2   1       38.89       29.25      0.75 o 
  25   2   1        2.63        1.40      0.59 o 
  26   2   1        0.72        0.46      0.64 o 
  27   2   1        0.08       -0.31      0.62 o 
  28   2   1       59.80       62.15      1.37 o 
  29   2   1       22.18       19.93      1.98 o 
 -29   3   1        4.17        4.34      0.94 o 
 -28   3   1        0.89        3.19      0.70 o 
 -27   3   1       84.76      101.24      1.46 o 
 -26   3   1        6.36        4.27      0.65 o 
 -25   3   1        5.30        4.56      0.62 o 
 -24   3   1       11.14       11.58      0.64 o 
 -23   3   1       39.52       41.45      0.94 o 
 -22   3   1      180.41      159.76      2.73 o 
 -21   3   1       98.27       88.23      2.02 o 
 -20   3   1        0.00        1.09      0.43 o 
 -19   3   1      155.38      156.32      1.30 o 
 -18   3   1      515.44      515.80      3.31 o 
 -17   3   1      142.21      124.40      1.51 o 
 -16   3   1      285.77      278.77      2.42 o 
 -15   3   1      319.30      302.39      2.23 o 
 -14   3   1       27.24       29.79      1.05 o 
 -13   3   1     1097.07      987.77      7.37 o 
 -12   3   1      262.32      269.50      2.07 o 
 -11   3   1        0.71        1.07      0.35 o 
 -10   3   1       20.53       22.44      0.48 o 
  -9   3   1      185.01      194.21      0.87 o 
  -8   3   1     1246.33     1287.40      8.17 o 
  -7   3   1       43.00       51.70      0.61 o 
  -6   3   1     1966.21     2146.57     12.07 o 
  -5   3   1       49.26       48.04      1.44 o 
  -4   3   1     1685.81     1930.09      8.76 o 
  -3   3   1      717.77      764.31      3.74 o 
  -2   3   1       82.23       79.79      1.95 o 
  -1   3   1     1713.39     1697.76      7.75 o 
   0   3   1      600.05      573.50      2.37 o 
   1   3   1     1181.89     1245.55      6.73 o 
   2   3   1     2152.35     2191.94      8.26 o 
   3   3   1      603.07      609.03      3.42 o 
   4   3   1      903.00      938.99      3.61 o 
   5   3   1     5586.52     5954.65     30.08 o 
   6   3   1     2297.72     2404.07     10.97 o 
   7   3   1     1327.16     1497.84      6.83 o 
   8   3   1       16.76       18.99      0.39 o 
   9   3   1     1076.17     1077.79      6.58 o 
  10   3   1      254.25      294.38      1.61 o 
  11   3   1      388.06      391.82      1.62 o 
  12   3   1      167.91      145.58      1.26 o 
  13   3   1      246.34      237.59      2.40 o 
  14   3   1        1.58        1.67      0.22 o 
  15   3   1      721.60      729.55      5.33 o 
  16   3   1       66.84       74.20      1.29 o 
  17   3   1     1209.30     1133.74      6.21 o 
  18   3   1       18.51       21.12      1.15 o 
  19   3   1        7.70        3.98      0.32 o 
  20   3   1       29.22       28.59      0.58 o 
  21   3   1       53.74       51.79      0.82 o 
  22   3   1       10.77        6.95      0.56 o 
  23   3   1      126.43      126.14      2.04 o 
  24   3   1        1.66        2.85      0.55 o 
  25   3   1       33.45       37.84      1.11 o 
  26   3   1        4.64        4.42      0.64 o 
  27   3   1       25.14       22.32      1.10 o 
  28   3   1        0.34        0.71      0.70 o 
 -27   4   1        8.07        9.89      0.79 o 
 -26   4   1      241.13      248.51      3.04 o 
 -25   4   1        1.77        2.73      0.67 o 
 -24   4   1        0.37        0.06      0.62 o 
 -23   4   1       11.96       12.51      1.13 o 
 -22   4   1       25.63       36.23      1.10 o 
 -21   4   1      147.02      141.89      2.01 o 
 -20   4   1       36.13       41.82      1.22 o 
 -19   4   1        3.25        5.08      0.49 o 
 -18   4   1      190.90      173.32      2.76 o 
 -17   4   1       53.78       66.67      1.23 o 
 -16   4   1        0.07        1.98      0.35 o 
 -15   4   1       61.64       54.15      0.65 o 
 -14   4   1      346.72      340.02      2.39 o 
 -13   4   1       28.25       29.23      0.53 o 
 -12   4   1     1046.77     1043.85      6.49 o 
 -11   4   1      381.70      384.29      2.16 o 
 -10   4   1      281.41      285.22      2.09 o 
  -9   4   1      531.00      542.47      3.66 o 
  -8   4   1      894.40      940.95      5.68 o 
  -7   4   1      347.85      375.21      2.07 o 
  -6   4   1      641.78      662.93      3.59 o 
  -5   4   1       20.67       13.78      0.87 o 
  -4   4   1     1406.73     1537.02      8.81 o 
  -3   4   1      784.09      781.83      3.68 o 
  -2   4   1       91.11      100.67      2.19 o 
  -1   4   1       64.72       63.32      1.18 o 
   0   4   1      262.78      253.54      0.87 o 
   1   4   1      637.50      693.90      3.79 o 
   2   4   1       91.51       61.46      0.70 o 
   3   4   1      898.54      998.04      4.95 o 
   4   4   1      955.42      962.16      5.22 o 
   5   4   1        3.16        0.86      0.29 o 
   6   4   1      204.62      215.22      1.25 o 
   7   4   1      893.11     1006.96      4.61 o 
   8   4   1        6.19        4.97      0.25 o 
   9   4   1       58.52       46.96      0.42 o 
  10   4   1      409.59      363.46      1.41 o 
  11   4   1      165.80      150.63      0.82 o 
  12   4   1       30.76       27.49      0.60 o 
  13   4   1       28.20       29.69      0.53 o 
  14   4   1      172.99      174.89      1.21 o 
  15   4   1        0.34        0.69      0.30 o 
  16   4   1       65.66       71.02      1.92 o 
  17   4   1       20.90       23.25      1.92 o 
  18   4   1      135.35      129.93      2.22 o 
  19   4   1      119.81      110.78      1.76 o 
  20   4   1        0.73        2.22      0.52 o 
  21   4   1       60.91       42.09      1.18 o 
  22   4   1       79.47       82.73      1.54 o 
  23   4   1       45.08       40.22      1.23 o 
  24   4   1       57.75       55.88      1.18 o 
  25   4   1       10.67       16.92      1.40 o 
  26   4   1        8.08       11.28      0.79 o 
  27   4   1       45.60       50.76      1.30 o 
 -26   5   1       13.55       15.39      1.63 o 
 -25   5   1       18.54       13.00      1.11 o 
 -24   5   1        3.09        2.64      0.68 o 
 -23   5   1       38.61       39.50      1.50 o 
 -22   5   1      111.73      134.64      1.46 o 
 -21   5   1       44.87       45.61      1.23 o 
 -20   5   1       69.82       69.90      1.08 o 
 -19   5   1        9.60        7.61      0.55 o 
 -18   5   1       34.92       40.96      1.04 o 
 -17   5   1        1.75        0.62      0.48 o 
 -16   5   1       71.40       62.75      1.09 o 
 -15   5   1      190.67      211.41      2.01 o 
 -14   5   1      151.72      172.75      1.78 o 
 -13   5   1      385.80      348.33      2.85 o 
 -12   5   1      217.44      204.37      1.31 o 
 -11   5   1      133.54      122.38      0.76 o 
 -10   5   1      245.42      230.66      0.96 o 
  -9   5   1      154.98      137.57      0.75 o 
  -8   5   1      328.23      295.29      1.06 o 
  -7   5   1      419.28      403.72      2.25 o 
  -6   5   1      342.79      326.08      2.31 o 
  -5   5   1       14.89       10.98      0.36 o 
  -4   5   1       57.62       71.60      0.56 o 
  -3   5   1      275.58      259.72      1.90 o 
  -2   5   1       65.19       72.75      0.52 o 
  -1   5   1       16.26       13.92      1.07 o 
   0   5   1       60.21       59.23      1.16 o 
   1   5   1      997.26      994.40      4.40 o 
   2   5   1      359.38      365.58      2.09 o 
   3   5   1       68.85       56.58      0.69 o 
   4   5   1      665.49      672.92      3.27 o 
   5   5   1      277.04      260.85      1.39 o 
   6   5   1        3.13       -0.29      0.29 o 
   7   5   1      149.26      144.13      0.87 o 
   8   5   1        0.01        3.05      0.32 o 
   9   5   1        9.96        9.55      0.94 o 
  10   5   1      678.99      709.79      4.46 o 
  11   5   1        1.50        2.90      0.37 o 
  12   5   1     1162.18     1096.71      7.64 o 
  13   5   1      558.32      577.47      4.87 o 
  14   5   1       60.25       38.39      1.07 o 
  15   5   1      248.15      265.39      1.69 o 
  16   5   1      134.14      122.60      1.05 o 
  17   5   1        1.56        0.01      0.41 o 
  18   5   1       36.85       34.36      0.89 o 
  19   5   1       30.14       29.74      0.91 o 
  20   5   1        3.59        6.09      0.57 o 
  21   5   1       54.21       56.23      1.04 o 
  22   5   1        7.47        6.65      0.60 o 
  23   5   1       47.64       50.05      2.02 o 
  24   5   1        0.17       -0.09      0.67 o 
  25   5   1        0.22       -0.16      0.68 o 
 -23   6   1        0.01        0.91      0.73 o 
 -22   6   1        4.71        4.98      0.72 o 
 -21   6   1       21.94       25.30      1.12 o 
 -20   6   1        1.67        2.12      0.65 o 
 -19   6   1        4.07        3.98      0.64 o 
 -18   6   1       40.46       43.39      0.99 o 
 -17   6   1        4.55        6.51      0.58 o 
 -16   6   1       20.18       22.38      0.88 o 
 -15   6   1       45.55       47.24      0.91 o 
 -14   6   1       21.79       21.53      0.82 o 
 -13   6   1       34.13       29.47      0.87 o 
 -12   6   1        5.69        4.61      0.44 o 
 -11   6   1      419.85      403.31      3.70 o 
 -10   6   1       84.38       71.99      1.25 o 
  -9   6   1      123.11      105.33      0.87 o 
  -8   6   1      109.19       98.97      0.99 o 
  -7   6   1      407.16      413.51      1.65 o 
  -6   6   1      221.13      187.02      1.68 o 
  -5   6   1        5.23        4.91      0.42 o 
  -4   6   1      246.39      222.62      1.66 o 
  -3   6   1      781.43      742.85      4.06 o 
  -2   6   1      399.06      424.45      2.40 o 
  -1   6   1       47.63       32.98      0.95 o 
   0   6   1      168.12      193.84      0.81 o 
   1   6   1      429.14      438.50      1.80 o 
   2   6   1      480.82      481.70      2.10 o 
   3   6   1      335.22      346.90      1.41 o 
   4   6   1       91.86       76.12      2.41 o 
   5   6   1       47.03       51.39      2.31 o 
   6   6   1       31.81       33.02      1.48 o 
   7   6   1      109.44      102.22      1.18 o 
   8   6   1       18.67        9.22      0.43 o 
   9   6   1       23.79       23.37      0.66 o 
  10   6   1       85.07       68.79      0.76 o 
  11   6   1       25.54       19.03      0.66 o 
  12   6   1       40.91       37.19      1.22 o 
  13   6   1      217.47      185.50      1.29 o 
  14   6   1       25.03       31.87      0.79 o 
  15   6   1        5.42       11.24      1.67 o 
  16   6   1      108.31       97.81      1.14 o 
  17   6   1        1.75        3.87      0.55 o 
  18   6   1       46.78       48.44      1.25 o 
  19   6   1       19.09       26.66      1.15 o 
  20   6   1        1.31        0.59      0.58 o 
  21   6   1        0.46       -0.30      0.59 o 
  22   6   1       24.98       31.99      1.16 o 
  23   6   1        1.62        1.67      0.84 o 
 -20   7   1        2.29        2.49      0.81 o 
 -19   7   1       63.99       61.26      1.49 o 
 -18   7   1       12.62       12.90      1.52 o 
 -17   7   1        2.19        4.95      1.01 o 
 -16   7   1      139.05      164.30      2.29 o 
 -15   7   1        0.70        0.12      0.61 o 
 -14   7   1        0.05       -0.36      0.57 o 
 -13   7   1        3.37        4.07      0.62 o 
 -12   7   1      151.63      151.30      1.78 o 
 -11   7   1       12.73       11.95      0.74 o 
 -10   7   1      103.01       88.32      1.05 o 
  -9   7   1        7.30        9.07      0.56 o 
  -8   7   1       71.42       59.69      1.11 o 
  -7   7   1        2.07        0.96      0.50 o 
  -6   7   1      171.98      182.91      2.24 o 
  -5   7   1        0.42        1.28      0.72 o 
  -4   7   1      122.95      113.41      1.93 o 
  -3   7   1      471.34      489.59      3.21 o 
  -2   7   1       44.33       48.58      0.94 o 
  -1   7   1      130.52      120.07      1.43 o 
   0   7   1       15.26        9.00      0.68 o 
   1   7   1       61.39       58.11      1.51 o 
   2   7   1      330.50      306.06      1.75 o 
   3   7   1        7.37        9.08      0.50 o 
   4   7   1       73.07       60.28      1.22 o 
   5   7   1        0.18       -0.17      0.44 o 
   6   7   1      109.06      106.46      1.37 o 
   7   7   1      126.34      121.15      1.28 o 
   8   7   1        5.01        4.00      0.47 o 
   9   7   1        0.14        0.77      0.46 o 
  10   7   1        0.08       -0.46      0.46 o 
  11   7   1       45.48       39.22      0.91 o 
  12   7   1        0.06       -0.50      0.50 o 
  13   7   1        0.00       -0.51      0.51 o 
  14   7   1       56.38       52.39      1.02 o 
  15   7   1       61.05       52.48      1.05 o 
  16   7   1       12.11       12.07      0.96 o 
  17   7   1       51.82       57.17      1.54 o 
  18   7   1        5.93        5.15      0.91 o 
  19   7   1       61.97       62.41      1.36 o 
 -15   8   1        0.65       -0.50      1.37 o 
 -14   8   1       10.38       11.80      1.10 o 
 -13   8   1       13.99       19.37      3.06 o 
 -12   8   1      118.20      115.27      3.55 o 
 -11   8   1        4.91        6.41      1.01 o 
 -10   8   1       51.27       48.63      1.39 o 
  -9   8   1      153.57      150.65      2.05 o 
  -8   8   1        0.03        1.08      0.77 o 
  -7   8   1      161.17      164.87      2.14 o 
  -6   8   1        0.33       -0.65      0.65 o 
  -5   8   1       16.53       13.24      1.71 o 
  -4   8   1      427.35      409.12      3.78 o 
  -3   8   1       50.19       57.42      1.71 o 
  -2   8   1       23.07       20.69      1.19 o 
  -1   8   1        0.82       -0.65      0.65 o 
   0   8   1       41.72       34.85      1.08 o 
   1   8   1        0.65       -1.25      1.25 o 
   2   8   1        1.07       -0.83      0.83 o 
   3   8   1      231.60      216.54      2.37 o 
   4   8   1       27.91       32.75      1.27 o 
   5   8   1      244.28      227.27      3.24 o 
   6   8   1      306.50      323.86      4.38 o 
   7   8   1       89.24       81.50      1.66 o 
   8   8   1       33.72       36.90      1.14 o 
   9   8   1      181.94      206.49      2.30 o 
  10   8   1       20.88       19.13      2.09 o 
  11   8   1       67.36       67.29      1.23 o 
  12   8   1       18.78       14.05      0.76 o 
  13   8   1        0.02       -0.62      0.62 o 
  14   8   1        0.07       -0.17      0.68 o 
  -6   9   1      153.96      186.45      3.80 o 
  -5   9   1        0.29        2.02      1.01 o 
  -4   9   1        0.00       -0.97      0.97 o 
  -3   9   1       30.25       34.47      1.68 o 
  -2   9   1       10.84        6.74      1.06 o 
  -1   9   1       13.60       10.82      1.15 o 
   0   9   1       19.17       16.10      1.15 o 
   1   9   1       17.46       13.83      1.19 o 
   2   9   1        2.57        0.91      1.01 o 
   3   9   1       34.71       40.04      1.39 o 
   4   9   1       25.45       32.49      1.34 o 
   5   9   1       14.25       14.24      1.59 o 
   6   9   1      107.98      100.26      2.99 o 
 -31   0   2        0.06       -0.80      0.92 o 
 -30   0   2        0.58       -0.19      0.97 o 
 -29   0   2       45.16       50.58      2.00 o 
 -28   0   2       27.08       23.86      1.27 o 
 -27   0   2       47.99       50.93      3.19 o 
 -26   0   2       18.82       22.58      1.06 o 
 -25   0   2       36.28       37.00      1.22 o 
 -24   0   2      391.29      342.45      7.58 o 
 -23   0   2       24.73       41.62      1.40 o 
 -22   0   2     1572.94     1474.11     20.22 o 
 -21   0   2      950.77      958.00     11.56 o 
 -20   0   2     2174.97     2086.54     29.36 o 
 -19   0   2       33.05       60.51      1.74 o 
 -18   0   2      766.44      714.58      7.06 o 
 -17   0   2     1003.54      902.98      6.25 o 
 -16   0   2      242.55      237.69      1.71 o 
 -15   0   2       90.29       76.34      5.81 o 
 -14   0   2     2798.94     2625.02     17.86 o 
 -13   0   2      129.30      171.05      1.79 o 
 -12   0   2      515.60      606.15     13.57 o 
 -11   0   2      149.46      134.36      2.16 o 
 -10   0   2     2221.37     2583.24     14.52 o 
  -9   0   2     1866.80     1756.72     32.40 o 
  -8   0   2     2522.56     2586.08     19.38 o 
  -7   0   2     7831.45     7378.04     37.73 o 
  -6   0   2      231.45      229.08      2.36 o 
  -5   0   2     2243.42     2069.70     29.90 o 
  -4   0   2       73.61      104.49      2.36 o 
  -2   0   2       35.81       29.14      0.71 o 
  -1   0   2      538.48      526.74      1.73 o 
   0   0   2      132.15      132.53      2.67 o 
   3   0   2     2185.94     2341.85     20.07 o 
   4   0   2      797.37      703.18      5.22 o 
   5   0   2      224.16      299.61      3.42 o 
   6   0   2      554.31      520.55      2.71 o 
   7   0   2      705.13      709.02      3.50 o 
   8   0   2       72.46       97.98      1.15 o 
   9   0   2     5730.05     5723.77     32.56 o 
  10   0   2     2555.13     2968.57     16.08 o 
  11   0   2     3143.79     3171.00     14.85 o 
  12   0   2      273.70      357.46      7.58 o 
  13   0   2      471.22      440.86      3.09 o 
  14   0   2       49.04       44.62      1.16 o 
  15   0   2      269.12      255.15      1.80 o 
  16   0   2      182.02      164.75      2.21 o 
  17   0   2       18.29       16.17      0.61 o 
  18   0   2       94.20       79.57      1.40 o 
  19   0   2       11.13        7.19      0.57 o 
  20   0   2      212.08      228.19      3.84 o 
  21   0   2      740.45      728.46      4.12 o 
  22   0   2      132.11      140.98      2.52 o 
  23   0   2        1.24        3.74      1.25 o 
  24   0   2      404.38      397.91     10.23 o 
  25   0   2      138.66      155.55      1.75 o 
  26   0   2      256.77      260.19      3.22 o 
  27   0   2        1.33        7.36      1.50 o 
  28   0   2      253.75      252.04      7.17 o 
  29   0   2      118.02      130.15      2.31 o 
  30   0   2        1.78        3.37      1.37 o 
 -31   1   2        1.31        1.87      1.50 o 
 -30   1   2        0.73       -0.47      0.63 o 
 -29   1   2        7.65        9.75      0.67 o 
 -28   1   2       14.97       12.70      0.66 o 
 -27   1   2        6.11        4.55      0.59 o 
 -26   1   2        0.36        0.19      0.55 o 
 -25   1   2        5.18        1.29      0.50 o 
 -24   1   2        0.04       -0.27      0.48 o 
 -23   1   2       46.08       61.05      3.88 o 
 -22   1   2      954.75      862.70      7.73 o 
 -21   1   2      386.87      406.34      3.06 o 
 -20   1   2     1335.58     1244.92      9.42 o 
 -19   1   2      499.40      480.25      4.69 o 
 -18   1   2     1067.63     1012.38     15.07 o 
 -17   1   2       50.64       63.31      1.18 o 
 -16   1   2       84.75       86.53      0.55 o 
 -15   1   2      128.67      147.11      0.80 o 
 -14   1   2     1032.78     1011.94      4.30 o 
 -13   1   2       40.74       46.46      1.02 o 
 -12   1   2      596.86      659.59      5.32 o 
 -11   1   2       96.92       99.53      0.93 o 
 -10   1   2       10.27       20.95      0.69 o 
  -9   1   2      666.21      678.52      2.71 o 
  -8   1   2      902.73      831.99      2.43 o 
  -7   1   2     2510.82     2393.98      9.18 o 
  -6   1   2        4.64       10.16      0.54 o 
  -5   1   2       14.06        4.75      0.72 o 
  -4   1   2     4078.14     3917.29     43.70 o 
  -3   1   2      475.20      525.28      4.30 o 
   0   1   2      727.42      743.59      8.95 o 
   1   1   2       25.29       23.73      0.33 o 
   2   1   2      430.09      465.59      4.22 o 
   4   1   2      248.72      263.86      1.77 o 
   5   1   2     4468.33     4529.97     17.65 o 
   6   1   2     2239.58     2257.33      7.49 o 
   7   1   2     1365.37     1352.12      4.72 o 
   8   1   2      964.35      956.79      3.98 o 
   9   1   2      151.33      201.62      1.24 o 
  10   1   2     2218.17     2395.25     11.29 o 
  11   1   2       59.52       53.97      0.95 o 
  12   1   2      621.51      711.28      2.24 o 
  13   1   2      144.26      138.04      1.12 o 
  14   1   2       24.21       23.28      0.44 o 
  15   1   2       30.60       25.54      0.40 o 
  16   1   2        2.36        2.80      0.24 o 
  17   1   2       50.73       48.97      0.50 o 
  18   1   2      133.38      115.13      0.99 o 
  19   1   2      147.93      160.18      2.05 o 
  20   1   2      492.38      454.31      4.05 o 
  21   1   2        0.70        4.86      2.18 o 
  22   1   2      345.60      310.14      3.21 o 
  23   1   2       72.98       67.96      1.27 o 
  24   1   2        3.79        5.48      0.71 o 
  25   1   2      167.08      149.44      2.10 o 
  26   1   2      104.65       89.40      1.48 o 
  27   1   2      134.43      126.65      1.36 o 
  28   1   2        6.95        9.56      0.68 o 
  29   1   2       20.28       19.76      1.11 o 
 -30   2   2       30.27       36.75      1.20 o 
 -29   2   2        0.01        1.72      0.70 o 
 -28   2   2       20.35       20.10      1.42 o 
 -27   2   2        8.24        5.93      0.61 o 
 -26   2   2        1.47        0.97      0.69 o 
 -25   2   2       16.53       13.61      1.10 o 
 -24   2   2       10.58       14.22      1.06 o 
 -23   2   2      216.07      216.59      1.83 o 
 -22   2   2      163.25      145.18      1.32 o 
 -21   2   2       34.15       28.27      2.62 o 
 -20   2   2      434.21      415.88      2.54 o 
 -19   2   2      633.37      604.42      4.68 o 
 -18   2   2      879.89      880.05      4.13 o 
 -17   2   2      412.60      388.13      2.58 o 
 -16   2   2        3.74        5.28      0.38 o 
 -15   2   2       12.31       13.79      0.45 o 
 -14   2   2      925.75      952.22      4.80 o 
 -13   2   2      224.94      254.16      1.22 o 
 -12   2   2        1.95        2.30      0.19 o 
 -11   2   2       41.96       35.22      0.37 o 
 -10   2   2      303.72      299.01      1.32 o 
  -9   2   2       45.70       36.50      0.94 o 
  -8   2   2      672.64      617.64      2.28 o 
  -7   2   2      682.85      719.95      1.64 o 
  -6   2   2      901.86      959.16      3.01 o 
  -5   2   2      165.70      164.58      1.04 o 
  -4   2   2     2395.25     2316.11     11.58 o 
  -3   2   2     1108.96     1077.04      5.94 o 
  -2   2   2       97.86      108.80      1.08 o 
  -1   2   2      723.88      685.67      5.81 o 
   0   2   2      223.70      211.04      1.71 o 
   1   2   2      614.23      653.59      4.68 o 
   2   2   2      397.60      382.13      3.52 o 
   3   2   2     3817.21     3758.96     49.67 o 
   4   2   2     4443.52     4549.10     18.66 o 
   5   2   2        1.06        4.81      0.73 o 
   6   2   2     1323.45     1414.90      6.01 o 
   7   2   2      372.73      356.69      4.09 o 
   8   2   2      727.45      806.91      5.80 o 
   9   2   2     2334.63     2444.85      7.81 o 
  10   2   2      114.71      104.96      1.92 o 
  11   2   2        8.32       14.96      3.83 o 
  12   2   2      583.29      583.64      2.25 o 
  13   2   2        1.35        3.45      0.74 o 
  14   2   2      307.34      322.02      1.26 o 
  15   2   2        6.70        8.22      0.49 o 
  16   2   2       39.84       41.65      0.70 o 
  17   2   2       30.21       30.68      0.59 o 
  18   2   2      394.08      368.99      2.89 o 
  19   2   2       79.43       83.53      1.26 o 
  20   2   2      328.35      308.34      2.29 o 
  21   2   2       18.54       24.95      0.88 o 
  22   2   2      135.54      115.02      1.18 o 
  23   2   2        0.21       -0.43      0.43 o 
  24   2   2       24.47       25.42      0.84 o 
  25   2   2        7.55        4.64      0.57 o 
  26   2   2       33.19       29.22      0.95 o 
  27   2   2       10.30       10.83      1.21 o 
  28   2   2       42.98       41.31      1.85 o 
  29   2   2        0.00        1.15      0.70 o 
 -29   3   2       55.56       52.56      1.32 o 
 -28   3   2       32.11       40.67      1.31 o 
 -27   3   2       32.34       32.55      1.37 o 
 -26   3   2       40.30       30.76      1.09 o 
 -25   3   2        5.22        3.30      0.55 o 
 -24   3   2        7.42        5.48      0.57 o 
 -23   3   2       64.31       59.42      1.35 o 
 -22   3   2       18.94       24.59      1.80 o 
 -21   3   2      845.40      812.64      8.11 o 
 -20   3   2      223.68      246.36      2.90 o 
 -19   3   2      688.25      595.56      5.11 o 
 -18   3   2      122.96      125.64      2.52 o 
 -17   3   2       11.47       14.99      1.97 o 
 -16   3   2        0.28        3.24      0.57 o 
 -15   3   2       76.54       72.17      1.55 o 
 -14   3   2      700.02      700.78      6.92 o 
 -13   3   2       34.16       38.33      0.48 o 
 -12   3   2      160.37      158.40      0.78 o 
 -11   3   2      248.84      216.96      1.16 o 
 -10   3   2      656.85      653.61      3.87 o 
  -9   3   2      492.03      511.74      2.25 o 
  -8   3   2       98.05       97.16      1.05 o 
  -7   3   2       78.72      104.88      1.39 o 
  -6   3   2     2935.92     2983.78     16.35 o 
  -5   3   2        4.96        8.82      0.42 o 
  -4   3   2      105.66      101.54      0.51 o 
  -3   3   2      215.59      241.00      0.94 o 
  -2   3   2      180.56      152.02      1.00 o 
  -1   3   2        0.31        8.25      1.44 o 
   0   3   2     6149.94     6256.98     64.88 o 
   1   3   2     1483.73     1540.70      7.54 o 
   2   3   2     2292.93     2246.40     28.82 o 
   3   3   2        0.08        0.38      0.25 o 
   4   3   2      554.82      600.66      3.95 o 
   5   3   2     1162.05     1218.22     11.75 o 
   6   3   2      245.94      236.41      2.10 o 
   7   3   2        5.65        2.78      0.14 o 
   8   3   2     1383.15     1490.35      5.92 o 
   9   3   2      506.03      512.75      2.67 o 
  10   3   2      177.60      181.10      0.85 o 
  11   3   2        1.01        2.27      0.18 o 
  12   3   2        3.85        2.50      0.19 o 
  13   3   2       11.18        8.06      0.40 o 
  14   3   2        9.37       10.19      0.83 o 
  15   3   2      254.60      260.55      1.37 o 
  16   3   2      419.81      393.86      2.40 o 
  17   3   2       25.13       27.68      0.83 o 
  18   3   2        1.23        1.20      0.30 o 
  19   3   2      122.08      127.18      1.27 o 
  20   3   2       81.67       85.72      0.84 o 
  21   3   2      319.24      304.88      1.93 o 
  22   3   2      103.33      106.76      1.44 o 
  23   3   2       33.67       33.79      0.92 o 
  24   3   2        3.28        3.68      0.51 o 
  25   3   2       10.09        7.73      0.67 o 
  26   3   2        1.97        1.69      0.65 o 
  27   3   2        6.69        3.41      0.69 o 
  28   3   2       45.89       45.36      1.26 o 
 -28   4   2       12.26       11.16      0.96 o 
 -27   4   2       26.97       28.25      1.17 o 
 -26   4   2        2.09        1.98      0.70 o 
 -25   4   2        2.38        3.42      0.69 o 
 -24   4   2        0.39        0.92      0.61 o 
 -23   4   2        0.40        1.03      0.59 o 
 -22   4   2       13.00       17.70      1.36 o 
 -21   4   2       28.64       38.80      1.05 o 
 -20   4   2      519.46      534.56      4.45 o 
 -19   4   2      135.52      140.28      1.16 o 
 -18   4   2      166.38      171.10      2.46 o 
 -17   4   2      162.80      151.46      2.35 o 
 -16   4   2      189.94      213.97      2.27 o 
 -15   4   2       40.61       35.50      0.58 o 
 -14   4   2       49.04       48.39      0.64 o 
 -13   4   2       15.73       15.49      0.49 o 
 -12   4   2      203.78      208.26      1.18 o 
 -11   4   2       21.80       29.39      0.51 o 
 -10   4   2      551.89      546.00      4.15 o 
  -9   4   2       60.90       51.86      0.63 o 
  -8   4   2       19.13       19.81      0.42 o 
  -7   4   2       84.89       99.60      0.69 o 
  -6   4   2      610.41      614.52      3.63 o 
  -5   4   2      510.87      560.14      1.97 o 
  -4   4   2      137.12      182.04      0.83 o 
  -3   4   2      737.19      822.58      5.17 o 
  -2   4   2      219.20      206.52      2.05 o 
  -1   4   2     1678.27     1747.07      8.98 o 
   0   4   2      672.76      757.45      3.74 o 
   1   4   2      597.76      695.44      3.48 o 
   2   4   2      707.20      730.49     12.09 o 
   3   4   2      305.83      265.30      2.23 o 
   4   4   2       15.03        8.25      0.75 o 
   5   4   2        4.60        3.23      0.30 o 
   6   4   2      208.29      193.57      1.03 o 
   7   4   2      761.54      759.85      4.61 o 
   8   4   2      195.38      200.42      1.31 o 
   9   4   2      696.56      691.23      4.84 o 
  10   4   2        0.06        1.99      0.19 o 
  11   4   2      359.28      376.32      1.62 o 
  12   4   2      214.06      206.82      1.90 o 
  13   4   2       68.77       87.04      1.44 o 
  14   4   2      109.63      117.03      1.21 o 
  15   4   2      273.90      252.56      1.98 o 
  16   4   2       79.46       73.52      0.98 o 
  17   4   2      619.42      605.88      3.70 o 
  18   4   2        0.17        0.25      0.51 o 
  19   4   2       47.14       43.06      1.14 o 
  20   4   2       11.83       13.51      1.34 o 
  21   4   2      133.91      127.32      1.37 o 
  22   4   2       17.51       11.41      0.62 o 
  23   4   2        1.20        1.82      0.55 o 
  24   4   2        3.01        2.08      0.58 o 
  25   4   2        5.51        6.72      0.72 o 
  26   4   2        2.90        3.02      0.70 o 
  27   4   2        5.04        3.12      1.37 o 
 -26   5   2       78.95       89.19      2.87 o 
 -25   5   2      184.43      202.30      2.59 o 
 -24   5   2        2.44        4.36      1.20 o 
 -23   5   2      257.26      280.37      2.74 o 
 -22   5   2      176.17      174.69      1.70 o 
 -21   5   2       54.28       50.70      1.22 o 
 -20   5   2        4.93        2.74      0.61 o 
 -19   5   2       48.87       42.66      0.93 o 
 -18   5   2       36.04       40.55      0.82 o 
 -17   5   2       37.88       38.53      1.10 o 
 -16   5   2      151.55      139.26      1.15 o 
 -15   5   2        0.62        1.00      0.40 o 
 -14   5   2        2.01        3.70      0.38 o 
 -13   5   2      125.03      117.42      1.65 o 
 -12   5   2      156.72      155.25      1.21 o 
 -11   5   2       43.73       44.73      0.60 o 
 -10   5   2       30.07       41.25      0.63 o 
  -9   5   2        5.13        2.83      0.34 o 
  -8   5   2      322.14      283.69      1.32 o 
  -7   5   2     1424.73     1436.21      8.82 o 
  -6   5   2      109.48      104.68      1.14 o 
  -5   5   2       77.63       79.58      0.76 o 
  -4   5   2       18.04       14.88      0.49 o 
  -3   5   2       24.17       25.56      0.49 o 
  -2   5   2       61.36       65.99      0.83 o 
  -1   5   2       14.69        9.45      1.08 o 
   0   5   2      389.43      434.02      2.43 o 
   1   5   2      393.45      406.34      1.89 o 
   2   5   2      452.16      469.89      3.05 o 
   3   5   2      427.12      392.59      2.07 o 
   4   5   2      184.04      166.62      1.15 o 
   5   5   2       14.06        9.33      0.50 o 
   6   5   2      471.29      462.02      2.82 o 
   7   5   2       80.69       81.30      1.25 o 
   8   5   2     1206.60     1271.26     10.23 o 
   9   5   2      533.31      524.72      2.58 o 
  10   5   2      272.25      286.20      1.48 o 
  11   5   2       41.27       25.92      0.80 o 
  12   5   2       49.76       50.89      1.13 o 
  13   5   2      136.00      119.39      1.44 o 
  14   5   2      270.93      298.80      2.16 o 
  15   5   2       19.18       29.10      0.96 o 
  16   5   2       29.87       38.86      0.84 o 
  17   5   2      230.34      209.43      1.27 o 
  18   5   2       58.89       63.86      0.92 o 
  19   5   2        8.82        7.21      0.59 o 
  20   5   2        0.01        0.08      0.52 o 
  21   5   2       34.62       25.46      0.95 o 
  22   5   2        4.06        5.27      0.62 o 
  23   5   2        4.23        4.55      0.83 o 
  24   5   2       32.98       40.68      1.23 o 
  25   5   2       13.15       10.48      0.93 o 
 -23   6   2      112.08      107.11      2.20 o 
 -22   6   2      105.30      120.93      3.80 o 
 -21   6   2       58.25       71.03      1.56 o 
 -20   6   2        7.50       17.21      1.98 o 
 -19   6   2      132.26      149.66      1.97 o 
 -18   6   2       36.19       35.63      1.06 o 
 -17   6   2       42.07       34.50      0.92 o 
 -16   6   2       47.84       46.47      0.94 o 
 -15   6   2        1.47        0.65      0.50 o 
 -14   6   2        7.63       15.88      0.74 o 
 -13   6   2        0.38        0.32      0.39 o 
 -12   6   2      312.38      273.98      1.82 o 
 -11   6   2        5.35        3.61      0.40 o 
 -10   6   2      444.43      399.61      2.95 o 
  -9   6   2        0.15       -0.34      0.34 o 
  -8   6   2      158.98      135.35      1.25 o 
  -7   6   2        2.28        2.92      0.42 o 
  -6   6   2       33.49       35.75      1.05 o 
  -5   6   2      203.91      204.84      2.27 o 
  -4   6   2       48.19       46.00      2.01 o 
  -3   6   2      100.24       88.97      1.26 o 
  -2   6   2      564.03      551.38      3.20 o 
  -1   6   2      297.01      304.97      2.18 o 
   0   6   2      777.63      797.27      3.61 o 
   1   6   2      168.60      164.93      1.67 o 
   2   6   2     1185.76     1195.31      7.38 o 
   3   6   2      863.89      868.79      6.09 o 
   4   6   2       32.09       18.44      1.22 o 
   5   6   2        5.47        6.95      0.78 o 
   6   6   2      492.92      500.40      3.35 o 
   7   6   2      206.68      217.18      1.46 o 
   8   6   2       79.68       68.33      0.79 o 
   9   6   2      147.74      135.00      1.55 o 
  10   6   2       16.55       14.47      0.60 o 
  11   6   2       42.28       35.15      0.74 o 
  12   6   2        6.26        3.21      0.43 o 
  13   6   2        1.67       -0.15      0.44 o 
  14   6   2       11.07        8.28      0.51 o 
  15   6   2       12.90        9.97      0.54 o 
  16   6   2        2.60        8.81      0.55 o 
  17   6   2      226.73      246.93      2.45 o 
  18   6   2        2.26        4.99      0.59 o 
  19   6   2        4.55        5.79      0.63 o 
  20   6   2       39.54       45.81      1.08 o 
  21   6   2        3.37        3.28      0.66 o 
  22   6   2        7.89       11.23      0.72 o 
 -20   7   2        1.71        5.93      1.10 o 
 -19   7   2       42.67       48.58      1.48 o 
 -18   7   2        7.90        5.88      0.86 o 
 -17   7   2      121.42      138.20      2.32 o 
 -16   7   2        0.68        1.41      0.72 o 
 -15   7   2       11.18        7.84      0.77 o 
 -14   7   2       37.16       33.69      1.22 o 
 -13   7   2        9.15        7.58      0.65 o 
 -12   7   2       30.66       31.45      0.89 o 
 -11   7   2       53.06       53.36      1.20 o 
 -10   7   2       41.80       37.44      1.06 o 
  -9   7   2      125.44      126.93      1.17 o 
  -8   7   2       99.80       91.91      1.05 o 
  -7   7   2      222.27      202.34      2.59 o 
  -6   7   2        6.04        6.06      1.08 o 
  -5   7   2        7.53        5.29      1.03 o 
  -4   7   2      160.88      173.92      2.10 o 
  -3   7   2      292.39      287.82      1.90 o 
  -2   7   2      521.57      523.06      2.97 o 
  -1   7   2       41.01       48.52      0.91 o 
   0   7   2       51.13       42.86      1.83 o 
   1   7   2      102.62      110.92      1.86 o 
   2   7   2        1.48       -0.63      0.75 o 
   3   7   2       70.75       58.88      1.98 o 
   4   7   2      159.21      144.67      2.12 o 
   5   7   2        1.43        0.10      0.88 o 
   6   7   2       33.06       28.08      1.78 o 
   7   7   2       41.02       41.48      1.15 o 
   8   7   2       87.50       86.86      1.23 o 
   9   7   2        0.08       -0.11      0.45 o 
  10   7   2       30.67       32.13      0.82 o 
  11   7   2       22.21       23.57      0.77 o 
  12   7   2       66.95       61.44      0.93 o 
  13   7   2        2.22        1.27      0.52 o 
  14   7   2        3.55        4.30      0.59 o 
  15   7   2       11.75        8.65      0.63 o 
  16   7   2       87.36      100.47      1.36 o 
  17   7   2      166.90      187.60      1.53 o 
  18   7   2       22.50       26.19      1.03 o 
  19   7   2        3.81        7.46      0.76 o 
 -15   8   2        0.04        0.06      1.31 o 
 -14   8   2        0.22       -0.97      0.97 o 
 -13   8   2       10.33       10.37      1.06 o 
 -12   8   2       50.76       47.39      1.68 o 
 -11   8   2        6.68       10.23      1.06 o 
 -10   8   2       11.84       11.29      1.87 o 
  -9   8   2        2.39        4.03      0.97 o 
  -8   8   2       39.43       36.10      1.25 o 
  -7   8   2        0.02       -0.01      0.77 o 
  -6   8   2       39.03       39.41      1.74 o 
  -5   8   2       45.58       44.93      2.33 o 
  -4   8   2       63.67       81.26      1.89 o 
  -3   8   2       40.72       42.76      2.08 o 
  -2   8   2      153.48      158.70      2.75 o 
  -1   8   2        1.30       -0.76      0.76 o 
   0   8   2        1.44       -0.57      0.57 o 
   1   8   2       10.92        3.13      0.63 o 
   2   8   2        0.46       -0.83      0.83 o 
   3   8   2        3.88        1.32      0.76 o 
   4   8   2        0.28       -0.49      0.65 o 
   5   8   2        7.89        6.55      0.67 o 
   6   8   2        4.54        6.88      0.68 o 
   7   8   2       11.99       15.27      1.58 o 
   8   8   2        1.46        5.05      0.64 o 
   9   8   2        4.95        3.67      0.64 o 
  10   8   2        0.00       -0.64      0.64 o 
  11   8   2       75.87       74.49      1.25 o 
  12   8   2       26.79       30.95      1.14 o 
  13   8   2        4.63        1.24      0.70 o 
  14   8   2        0.00       -0.54      0.70 o 
  -6   9   2        0.37        1.56      0.97 o 
  -5   9   2       24.94       25.91      3.87 o 
  -4   9   2        0.67       -1.06      1.93 o 
  -3   9   2        5.58        6.16      1.18 o 
  -2   9   2        5.58        4.45      1.15 o 
  -1   9   2        0.06       -0.77      0.77 o 
   0   9   2        6.44        2.33      0.86 o 
   1   9   2        1.85        0.77      1.03 o 
   2   9   2      120.67      125.73      1.77 o 
   3   9   2       46.81       49.71      1.46 o 
   4   9   2        5.03        4.39      0.89 o 
   5   9   2        0.00       -1.50      1.50 o 
 -31   1   3        7.78        9.10      0.94 o 
 -30   1   3       10.40        9.48      0.70 o 
 -29   1   3        8.06        7.96      0.66 o 
 -28   1   3       45.24       43.21      1.23 o 
 -27   1   3        7.02        7.95      0.60 o 
 -26   1   3        0.54        0.90      0.53 o 
 -25   1   3        0.12       -0.40      0.50 o 
 -24   1   3       16.52       10.66      0.58 o 
 -23   1   3       99.30       83.24      1.83 o 
 -22   1   3       49.68       49.88      1.72 o 
 -21   1   3        1.94       -0.06      0.87 o 
 -20   1   3      717.11      642.94      3.66 o 
 -19   1   3       11.10       23.54      1.02 o 
 -18   1   3     1350.44     1369.29      6.58 o 
 -17   1   3      173.47      185.55      1.43 o 
 -16   1   3       52.10       53.38      1.01 o 
 -15   1   3      705.68      694.03      3.23 o 
 -14   1   3       44.17       38.41      0.58 o 
 -13   1   3      483.64      502.10      9.19 o 
 -12   1   3      689.01      757.96      3.82 o 
 -11   1   3      150.65      168.11      1.39 o 
 -10   1   3     8594.80     8483.54    132.95 o 
  -9   1   3      984.65      883.12      3.18 o 
  -8   1   3        3.10        6.84      0.84 o 
  -7   1   3     3183.04     3097.72     16.80 o 
  -6   1   3      388.64      347.72      3.74 o 
  -5   1   3      171.01      178.98      0.75 o 
  -4   1   3       15.23       24.27      0.50 o 
  -3   1   3     4266.53     4144.25     20.41 o 
  -2   1   3      786.04      713.49      4.53 o 
  -1   1   3     1357.03     1229.23      7.77 o 
   0   1   3     5811.30     5671.71     23.87 o 
   1   1   3     6365.48     6241.52     52.58 o 
   3   1   3     1447.18     1577.42      8.26 o 
   4   1   3      983.09      950.52      6.55 o 
   5   1   3      166.59      134.49      1.68 o 
   6   1   3     1947.84     1867.13      8.28 o 
   7   1   3     1365.47     1324.43      4.90 o 
   8   1   3     2727.06     2840.42     13.09 o 
   9   1   3      156.60      180.39      0.76 o 
  10   1   3     1348.45     1416.11      4.76 o 
  11   1   3      644.06      705.89      3.05 o 
  12   1   3       46.14       64.66      0.86 o 
  13   1   3      404.66      437.07      2.30 o 
  14   1   3      363.15      367.25      1.95 o 
  15   1   3        1.74        2.02      0.24 o 
  16   1   3       81.00       86.86      0.60 o 
  17   1   3      236.67      218.05      1.33 o 
  18   1   3       87.14       95.55      0.87 o 
  19   1   3       97.21       89.53      1.46 o 
  20   1   3      105.62       87.55      1.23 o 
  21   1   3       28.75       32.17      0.87 o 
  22   1   3       18.08       18.91      1.13 o 
  23   1   3       54.61       62.03      1.26 o 
  24   1   3      209.83      204.06      2.50 o 
  25   1   3      120.81      109.86      1.49 o 
  26   1   3        5.28        6.18      0.72 o 
  27   1   3        1.53        0.72      0.60 o 
  28   1   3       36.64       38.41      1.21 o 
  29   1   3      137.76      154.46      1.73 o 
 -30   2   3       13.11       14.57      1.60 o 
 -29   2   3      118.78      135.65      2.60 o 
 -28   2   3        0.87        2.33      0.60 o 
 -27   2   3       20.43       23.87      1.48 o 
 -26   2   3       23.11       24.54      0.90 o 
 -25   2   3        5.42        4.73      0.54 o 
 -24   2   3       82.57       74.57      1.02 o 
 -23   2   3       68.80       71.70      1.10 o 
 -22   2   3      556.29      515.96      5.01 o 
 -21   2   3       59.59       56.78      2.42 o 
 -20   2   3      119.53      117.74      2.84 o 
 -19   2   3     1199.99     1147.77      7.15 o 
 -18   2   3     1624.34     1589.75      8.55 o 
 -17   2   3     1132.29     1104.36      6.81 o 
 -16   2   3     1239.80     1200.45      6.70 o 
 -15   2   3       67.48       69.10      0.67 o 
 -14   2   3      775.67      769.90      3.25 o 
 -13   2   3       42.31       44.45      0.62 o 
 -12   2   3       27.01       26.25      0.36 o 
 -11   2   3     1113.63     1158.84      5.04 o 
 -10   2   3        0.05        1.98      0.37 o 
  -9   2   3      462.57      471.92      1.66 o 
  -8   2   3     1280.95     1311.48      5.91 o 
  -7   2   3     1414.18     1430.64      4.00 o 
  -6   2   3     1066.82     1109.18      7.84 o 
  -5   2   3       80.75       85.17      0.56 o 
  -4   2   3       23.56       24.60      0.60 o 
  -3   2   3      165.36      149.54      2.32 o 
  -2   2   3     1285.85     1295.94     18.49 o 
  -1   2   3     1020.90      894.56      8.53 o 
   0   2   3     1337.26     1312.65      7.53 o 
   1   2   3     2211.66     1990.27     31.87 o 
   2   2   3      484.53      464.45      1.46 o 
   3   2   3      932.80     1019.36      4.71 o 
   4   2   3        0.12        0.47      0.21 o 
   5   2   3        0.23       11.25      2.62 o 
   6   2   3      602.46      583.93      3.28 o 
   7   2   3      285.29      362.41     17.13 o 
   8   2   3      128.59      157.26      2.21 o 
   9   2   3     6535.06     6658.76    110.18 o 
  10   2   3     6305.83     6584.11     29.71 o 
  11   2   3        1.12        1.33      0.35 o 
  12   2   3      250.48      267.97      1.27 o 
  13   2   3       25.46       20.19      0.40 o 
  14   2   3      736.79      733.59      3.95 o 
  15   2   3       10.91       18.47      0.98 o 
  16   2   3      164.11      168.43      0.82 o 
  17   2   3        0.55        1.10      0.26 o 
  18   2   3      125.89      128.79      1.58 o 
  19   2   3      111.19      102.68      1.28 o 
  20   2   3      477.29      457.64      4.23 o 
  21   2   3        0.11        1.71      0.49 o 
  22   2   3      239.69      223.94      2.10 o 
  23   2   3       13.49        8.11      0.48 o 
  24   2   3        4.84        2.89      0.44 o 
  25   2   3      178.30      157.92      1.63 o 
  26   2   3        0.38        1.74      0.57 o 
  27   2   3      147.25      142.44      2.00 o 
  28   2   3        0.29        2.21      0.61 o 
 -29   3   3       38.39       46.52      1.44 o 
 -28   3   3      172.30      194.88      3.13 o 
 -27   3   3        0.27        0.96      0.58 o 
 -26   3   3        0.03       -0.55      0.55 o 
 -25   3   3       18.29       18.89      0.91 o 
 -24   3   3        0.04        0.83      0.51 o 
 -23   3   3      207.66      204.93      2.42 o 
 -22   3   3       43.57       44.66      1.52 o 
 -21   3   3      278.88      266.46      3.35 o 
 -20   3   3      194.32      187.39      1.87 o 
 -19   3   3       11.30        8.38      0.45 o 
 -18   3   3      487.93      478.01      3.64 o 
 -17   3   3        4.18        4.18      0.79 o 
 -16   3   3     4832.56     4605.14     33.57 o 
 -15   3   3       17.43       33.35      2.18 o 
 -14   3   3     1212.81     1166.56      8.08 o 
 -13   3   3       69.96       63.48      0.63 o 
 -12   3   3        2.54        0.56      0.22 o 
 -11   3   3       85.68       83.54      0.71 o 
 -10   3   3       94.55       74.87      0.61 o 
  -9   3   3      221.69      270.00      2.02 o 
  -8   3   3        5.05        1.32      0.17 o 
  -7   3   3      897.05     1009.70      5.50 o 
  -6   3   3     2294.54     2476.42     11.24 o 
  -5   3   3       93.42      138.15      1.04 o 
  -4   3   3     2204.95     2266.69     12.71 o 
  -3   3   3       19.55       16.87      0.88 o 
  -2   3   3       40.54       42.75      1.68 o 
  -1   3   3       17.56       27.25      0.80 o 
   0   3   3      315.13      329.74      2.71 o 
   1   3   3       63.43       71.43      1.36 o 
   2   3   3      250.12      252.35      4.90 o 
   3   3   3       21.88       17.88      0.77 o 
   4   3   3      160.12      166.67      1.28 o 
   5   3   3     1196.88     1270.97      6.83 o 
   6   3   3      341.40      376.41      3.33 o 
   7   3   3     1934.02     2069.64     10.84 o 
   8   3   3        1.66        7.80      0.72 o 
   9   3   3       11.54        6.54      0.57 o 
  10   3   3      353.15      339.75      1.28 o 
  11   3   3      413.84      437.09      2.11 o 
  12   3   3      371.04      365.58      1.92 o 
  13   3   3       13.43       13.93      0.37 o 
  14   3   3       75.83       76.30      0.56 o 
  15   3   3        1.26       -0.24      0.26 o 
  16   3   3        3.25        0.91      0.52 o 
  17   3   3       35.80       34.53      0.54 o 
  18   3   3       46.71       32.73      0.64 o 
  19   3   3       24.98       17.60      0.64 o 
  20   3   3        6.28        3.64      0.41 o 
  21   3   3       60.71       53.46      0.80 o 
  22   3   3        1.19        2.73      0.50 o 
  23   3   3       25.35       26.65      0.86 o 
  24   3   3        0.38        0.94      0.51 o 
  25   3   3        0.00       -0.51      0.51 o 
  26   3   3        0.23       -0.64      0.64 o 
  27   3   3        0.30       -0.68      0.68 o 
 -28   4   3        1.13        0.80      0.81 o 
 -27   4   3       38.98       40.93      1.19 o 
 -26   4   3       14.83       14.45      1.24 o 
 -25   4   3       78.84       82.87      1.34 o 
 -24   4   3       67.21       61.38      1.03 o 
 -23   4   3       16.89       25.47      1.09 o 
 -22   4   3       89.33       73.36      1.54 o 
 -21   4   3       36.95       41.51      1.25 o 
 -20   4   3       43.17       40.09      1.16 o 
 -19   4   3       91.47       78.03      1.10 o 
 -18   4   3      275.22      259.26      2.67 o 
 -17   4   3      835.03      764.71      7.58 o 
 -16   4   3      115.51      128.58      1.62 o 
 -15   4   3       37.78       38.07      1.21 o 
 -14   4   3       78.40       68.73      1.49 o 
 -13   4   3        8.83        8.73      0.43 o 
 -12   4   3      182.96      201.13      1.41 o 
 -11   4   3        2.72        4.51      0.30 o 
 -10   4   3      535.45      560.77      2.07 o 
  -9   4   3       59.03       42.86      0.68 o 
  -8   4   3        0.28        0.38      0.21 o 
  -7   4   3       35.46       40.36      0.41 o 
  -6   4   3       51.10       58.67      0.52 o 
  -5   4   3      225.56      228.86      1.40 o 
  -4   4   3        0.01       -0.14      0.24 o 
  -3   4   3      240.88      268.69      1.41 o 
  -2   4   3       91.32      118.56      0.87 o 
  -1   4   3       46.89       86.18      0.94 o 
   0   4   3      209.68      192.03      1.54 o 
   1   4   3       43.64       51.31      1.14 o 
   2   4   3      329.53      351.19      3.29 o 
   3   4   3      232.07      244.57      1.98 o 
   4   4   3       20.99       15.53      0.48 o 
   5   4   3      292.10      335.56      1.64 o 
   6   4   3        0.44        2.96      0.47 o 
   7   4   3      918.03      974.41      4.84 o 
   8   4   3       17.62       20.90      0.58 o 
   9   4   3      535.37      508.18      2.65 o 
  10   4   3       41.87       40.42      0.47 o 
  11   4   3      129.83      142.76      1.53 o 
  12   4   3       22.42       27.61      1.68 o 
  13   4   3      699.40      742.26      6.21 o 
  14   4   3       53.13       72.57      1.17 o 
  15   4   3       21.36       18.40      1.42 o 
  16   4   3        0.02        1.74      0.56 o 
  17   4   3      257.69      222.88      1.89 o 
  18   4   3      104.97      112.99      1.00 o 
  19   4   3       55.61       53.80      0.94 o 
  20   4   3       28.96       25.80      0.92 o 
  21   4   3        6.98        4.26      0.56 o 
  22   4   3       18.46       10.11      0.62 o 
  23   4   3       31.37       33.04      0.94 o 
  24   4   3       53.43       52.38      1.10 o 
  25   4   3        0.26        1.12      0.63 o 
  26   4   3       36.32       35.14      1.46 o 
 -26   5   3       33.87       39.27      1.23 o 
 -25   5   3        0.00        0.62      0.67 o 
 -24   5   3       21.54       14.99      1.02 o 
 -23   5   3       23.49       17.75      0.96 o 
 -22   5   3       67.06       61.76      1.60 o 
 -21   5   3       83.48       89.29      1.71 o 
 -20   5   3        1.84        1.94      0.55 o 
 -19   5   3       37.12       34.32      0.91 o 
 -18   5   3       39.15       29.50      0.81 o 
 -17   5   3      160.09      168.94      2.86 o 
 -16   5   3        0.02       -0.29      0.56 o 
 -15   5   3      296.02      279.14      3.21 o 
 -14   5   3        7.19        7.40      0.42 o 
 -13   5   3      326.31      365.62      2.56 o 
 -12   5   3      130.10      123.94      0.95 o 
 -11   5   3      222.00      194.85      1.33 o 
 -10   5   3      211.39      215.65      1.10 o 
  -9   5   3      763.38      788.84      5.14 o 
  -8   5   3       40.02       29.85      0.84 o 
  -7   5   3      124.77      118.69      1.58 o 
  -6   5   3        4.61        7.55      0.68 o 
  -5   5   3      707.23      698.92      3.86 o 
  -4   5   3      109.53      118.52      0.98 o 
  -3   5   3      102.67       97.93      0.95 o 
  -2   5   3        5.88        3.93      0.95 o 
  -1   5   3      290.48      322.77      2.07 o 
   0   5   3      198.55      203.03      1.34 o 
   1   5   3      242.30      234.48      0.79 o 
   2   5   3      499.77      460.25      3.48 o 
   3   5   3      176.65      195.62      1.43 o 
   4   5   3        0.00       -0.06      0.43 o 
   5   5   3      107.26       98.67      1.02 o 
   6   5   3       52.95       55.05      1.30 o 
   7   5   3      110.83      103.52      1.65 o 
   8   5   3      288.78      259.35      1.82 o 
   9   5   3      831.09      774.44      3.82 o 
  10   5   3      354.71      324.25      1.19 o 
  11   5   3        0.33        2.47      0.41 o 
  12   5   3       18.69       22.12      0.70 o 
  13   5   3      589.17      534.22      4.52 o 
  14   5   3       18.79       24.77      1.25 o 
  15   5   3      123.77      127.30      1.55 o 
  16   5   3       17.44       12.10      0.69 o 
  17   5   3        0.41        1.33      0.46 o 
  18   5   3        8.65        9.20      0.53 o 
  19   5   3       10.84       10.57      0.57 o 
  20   5   3        1.67        3.95      0.55 o 
  21   5   3       10.78       10.91      0.63 o 
  22   5   3       18.13       13.10      0.70 o 
  23   5   3        0.30        1.46      0.59 o 
  24   5   3       11.07       17.38      1.33 o 
 -23   6   3        0.56        2.91      0.86 o 
 -22   6   3       25.33       26.87      1.33 o 
 -21   6   3      108.58      106.38      2.91 o 
 -20   6   3      146.79      163.78      2.31 o 
 -19   6   3      245.20      261.50      4.64 o 
 -18   6   3      201.01      214.13      2.58 o 
 -17   6   3        6.19        4.48      0.72 o 
 -16   6   3       52.66       52.33      1.22 o 
 -15   6   3       55.38       66.50      1.41 o 
 -14   6   3       50.30       47.19      0.80 o 
 -13   6   3        0.02       -0.07      0.39 o 
 -12   6   3        2.35        1.48      0.41 o 
 -11   6   3       14.91       17.54      0.61 o 
 -10   6   3        0.66       -0.22      0.35 o 
  -9   6   3        0.37       -0.32      0.32 o 
  -8   6   3       24.45       24.20      0.68 o 
  -7   6   3      198.98      188.51      1.48 o 
  -6   6   3      230.49      243.31      2.00 o 
  -5   6   3       12.80       13.56      1.45 o 
  -4   6   3       15.96       17.07      1.76 o 
  -3   6   3     1067.68     1041.58      6.25 o 
  -2   6   3       28.91       33.10      1.97 o 
  -1   6   3      229.25      217.04      1.74 o 
   0   6   3      481.99      485.67      4.01 o 
   1   6   3       43.93       37.81      1.04 o 
   2   6   3      306.10      294.79      3.56 o 
   3   6   3        3.42       -0.07      0.72 o 
   4   6   3       67.96       62.67      1.50 o 
   5   6   3      215.33      203.69      1.75 o 
   6   6   3      294.90      299.73      1.77 o 
   7   6   3      184.68      185.86      1.78 o 
   8   6   3       14.39       19.44      0.69 o 
   9   6   3       37.93       30.05      0.89 o 
  10   6   3        3.70        3.84      0.45 o 
  11   6   3       70.80       69.64      0.85 o 
  12   6   3      107.23      106.35      0.96 o 
  13   6   3        7.48        5.73      0.48 o 
  14   6   3       28.30       30.11      0.89 o 
  15   6   3       45.01       41.67      0.88 o 
  16   6   3        0.05        0.63      0.49 o 
  17   6   3        0.03        3.13      0.63 o 
  18   6   3      114.77      114.90      1.31 o 
  19   6   3       12.88       11.39      0.99 o 
  20   6   3        1.85        2.00      0.63 o 
  21   6   3       99.64      108.17      1.32 o 
  22   6   3       34.56       33.67      2.37 o 
 -20   7   3      132.23      157.82      3.49 o 
 -19   7   3       28.90       42.63      1.41 o 
 -18   7   3       75.96       77.52      2.37 o 
 -17   7   3       82.92       83.38      3.63 o 
 -16   7   3        3.40        4.06      1.54 o 
 -15   7   3       44.46       41.83      1.93 o 
 -14   7   3       33.19       34.02      1.92 o 
 -13   7   3       38.97       41.45      1.33 o 
 -12   7   3        4.22        4.64      0.60 o 
 -11   7   3        0.02        0.07      0.53 o 
 -10   7   3       53.07       48.26      0.94 o 
  -9   7   3       32.00       25.85      0.84 o 
  -8   7   3       41.27       42.50      0.85 o 
  -7   7   3       13.05       11.74      0.63 o 
  -6   7   3       92.85       94.87      1.00 o 
  -5   7   3       77.75       68.33      1.30 o 
  -4   7   3      199.38      190.33      1.79 o 
  -3   7   3      246.41      265.22      1.24 o 
  -2   7   3        1.93        4.45      0.67 o 
  -1   7   3      814.30      787.69      7.49 o 
   0   7   3      112.92      104.52      1.03 o 
   1   7   3      382.84      377.08      5.08 o 
   2   7   3       40.36       29.80      2.09 o 
   3   7   3       30.72       26.40      1.79 o 
   4   7   3       71.00       80.83      1.73 o 
   5   7   3        0.04       -0.09      0.51 o 
   6   7   3       16.69       11.35      1.07 o 
   7   7   3       41.88       50.43      0.87 o 
   8   7   3       19.45       13.21      0.61 o 
   9   7   3       17.37       10.74      0.55 o 
  10   7   3       12.36        9.83      0.53 o 
  11   7   3       10.27        8.45      0.52 o 
  12   7   3       23.86       22.41      0.82 o 
  13   7   3       91.67       90.97      1.04 o 
  14   7   3        0.97        0.56      0.55 o 
  15   7   3        0.93       -0.56      0.56 o 
  16   7   3        8.67        4.55      0.62 o 
  17   7   3       42.53       55.76      1.13 o 
  18   7   3       50.85       73.08      1.23 o 
 -15   8   3      138.20      145.47      5.67 o 
 -14   8   3        8.63        7.95      1.93 o 
 -13   8   3      111.49      134.53      3.74 o 
 -12   8   3        4.84        1.93      0.97 o 
 -11   8   3        0.49       -0.19      0.97 o 
 -10   8   3       10.71        6.89      1.01 o 
  -9   8   3        2.34       -0.72      0.72 o 
  -8   8   3        9.10        4.86      0.81 o 
  -7   8   3      107.88      105.35      1.89 o 
  -6   8   3        9.27        8.82      0.79 o 
  -5   8   3      103.01       98.82      1.87 o 
  -4   8   3       32.35       37.35      1.05 o 
  -3   8   3       47.32       56.99      1.12 o 
  -2   8   3       78.91       75.16      1.17 o 
  -1   8   3        1.07       -0.10      0.61 o 
   0   8   3        3.04        1.08      0.59 o 
   1   8   3        1.40       -0.21      0.59 o 
   2   8   3       22.07       17.29      0.87 o 
   3   8   3       25.26       20.69      1.06 o 
   4   8   3       15.68       11.13      0.70 o 
   5   8   3      128.81      123.06      1.35 o 
   6   8   3        0.19       -0.59      0.59 o 
   7   8   3       92.81      108.80      1.80 o 
   8   8   3        2.73        2.90      0.65 o 
   9   8   3        2.43        3.38      0.65 o 
  10   8   3        2.31        1.44      0.64 o 
  11   8   3       28.72       31.74      1.10 o 
  12   8   3        1.30       -0.65      0.65 o 
  13   8   3       36.40       38.58      1.15 o 
  -5   9   3       26.97       33.17      2.37 o 
  -4   9   3        0.02       -0.69      1.31 o 
  -3   9   3        2.17       -0.89      0.89 o 
  -2   9   3      105.52      123.94      1.72 o 
  -1   9   3       20.99       20.57      1.32 o 
   0   9   3        4.62       -0.40      0.81 o 
   1   9   3        1.15       -0.08      0.81 o 
   2   9   3        8.79        8.11      0.89 o 
   3   9   3       43.62       46.39      2.62 o 
 -31   0   4       31.04       37.10      1.76 o 
 -30   0   4        3.23        3.47      0.96 o 
 -29   0   4       90.34      102.04      2.43 o 
 -28   0   4      129.93      141.17      3.30 o 
 -27   0   4        0.83       -0.11      0.78 o 
 -26   0   4        3.49        3.35      0.83 o 
 -25   0   4        1.05        1.25      0.79 o 
 -24   0   4        1.47        0.65      0.78 o 
 -23   0   4      188.90      188.19      2.12 o 
 -22   0   4      187.73      188.06     14.47 o 
 -21   0   4     4134.31     3840.49     62.66 o 
 -20   0   4      292.85      315.36     22.42 o 
 -19   0   4     3433.68     3307.98     23.62 o 
 -18   0   4      601.26      611.67      7.06 o 
 -17   0   4      976.83      912.42      7.88 o 
 -16   0   4      233.09      201.49      8.09 o 
 -15   0   4       78.01       80.57      2.70 o 
 -14   0   4     1664.36     1558.44     11.66 o 
 -13   0   4      672.33      758.74      5.49 o 
 -12   0   4      763.93      897.70      9.96 o 
 -11   0   4    12440.13    12605.58     46.80 o 
 -10   0   4     1315.51     1253.80      6.38 o 
  -9   0   4     7069.96     7474.95     26.68 o 
  -8   0   4      309.50      360.53      1.34 o 
  -7   0   4      137.22      108.05      0.65 o 
  -6   0   4      148.60      158.67      0.88 o 
  -5   0   4     3073.16     2861.48      8.38 o 
  -4   0   4     1618.70     1559.18      5.83 o 
  -2   0   4     5158.87     4807.32     35.54 o 
   3   0   4     1651.34     1642.99     17.88 o 
   4   0   4     1393.03     1332.09     10.06 o 
   5   0   4       73.48       77.98      0.95 o 
   6   0   4      191.85      197.67      1.08 o 
   7   0   4       18.54       19.92      0.32 o 
   8   0   4      556.43      585.53      2.47 o 
   9   0   4      407.77      453.29      1.85 o 
  10   0   4        1.03        1.81      0.22 o 
  11   0   4       64.08       75.30      0.59 o 
  12   0   4      500.26      571.70      2.70 o 
  13   0   4     1663.15     1782.30      8.38 o 
  14   0   4      549.82      528.92      4.58 o 
  15   0   4      737.42      802.52      5.93 o 
  16   0   4      252.00      267.88      2.77 o 
  17   0   4      148.95      144.17      1.30 o 
  18   0   4      175.96      195.98      1.18 o 
  19   0   4      171.03      157.83      2.09 o 
  20   0   4       24.06       31.65      2.06 o 
  21   0   4      778.70      772.34      6.89 o 
  22   0   4      327.24      412.04      6.11 o 
  23   0   4     1365.07     1308.44     17.23 o 
  24   0   4       91.22      132.71      2.11 o 
  25   0   4      147.18      138.33      2.20 o 
  26   0   4        0.10       -0.59      2.06 o 
  27   0   4       35.34       33.80      1.56 o 
  28   0   4       23.16       25.68      1.67 o 
 -30   1   4       48.06       54.32      1.27 o 
 -29   1   4        7.66        7.48      0.72 o 
 -28   1   4        5.51        9.21      0.70 o 
 -27   1   4        3.47        3.50      0.65 o 
 -26   1   4      143.60      139.95      1.48 o 
 -25   1   4      218.49      223.34      2.11 o 
 -24   1   4       56.42       48.55      0.93 o 
 -23   1   4      109.32       94.30      1.36 o 
 -22   1   4       71.03       68.40      0.97 o 
 -21   1   4        0.02        1.19      0.59 o 
 -20   1   4       39.15       31.61      1.75 o 
 -19   1   4      717.03      641.64      2.92 o 
 -18   1   4      302.56      281.19      2.14 o 
 -17   1   4      185.73      156.78      2.62 o 
 -16   1   4        5.78        2.65      0.22 o 
 -15   1   4       92.29       96.99      2.88 o 
 -14   1   4       62.23       52.83      0.54 o 
 -13   1   4        4.74        2.37      0.20 o 
 -12   1   4      773.49      880.17      8.31 o 
 -11   1   4      249.51      251.93      5.00 o 
 -10   1   4     4533.65     4902.16     20.97 o 
  -9   1   4      427.87      491.39      2.81 o 
  -8   1   4        4.06        5.19      0.60 o 
  -7   1   4        7.62       23.39      0.78 o 
  -6   1   4       21.56       19.77      0.27 o 
  -5   1   4      812.56      898.43      3.33 o 
  -4   1   4     2367.38     2207.72      5.76 o 
  -3   1   4       13.68       12.44      0.61 o 
  -2   1   4     2270.75     2207.99      7.29 o 
  -1   1   4      236.38      254.39      1.86 o 
   0   1   4     1676.11     1712.37     15.22 o 
   1   1   4     4600.10     4507.99     30.38 o 
   2   1   4       12.67        8.60      1.08 o 
   3   1   4     2134.67     2132.65     14.60 o 
   4   1   4        0.00        3.68      0.55 o 
   5   1   4      255.62      280.90      1.94 o 
   6   1   4      273.50      242.03      1.69 o 
   7   1   4      285.63      307.60      1.44 o 
   8   1   4      183.05      131.23      0.76 o 
   9   1   4      560.69      587.79      2.16 o 
  10   1   4      212.19      222.13      1.06 o 
  11   1   4       64.87       61.93      0.62 o 
  12   1   4      114.62      107.04      0.50 o 
  13   1   4      332.73      393.39      1.89 o 
  14   1   4      500.26      510.10      2.71 o 
  15   1   4        7.56        6.44      0.45 o 
  16   1   4      247.20      264.07      1.87 o 
  17   1   4      279.81      308.34      2.61 o 
  18   1   4      264.17      248.78      2.45 o 
  19   1   4       30.56       32.58      1.17 o 
  20   1   4        9.50       16.99      1.06 o 
  21   1   4       96.25       98.50      1.94 o 
  22   1   4       14.88       15.73      1.47 o 
  23   1   4        0.38        3.06      0.51 o 
  24   1   4      206.09      215.14      2.85 o 
  25   1   4        0.03        2.50      0.65 o 
  26   1   4       12.86       12.87      1.19 o 
  27   1   4        9.25       15.50      1.71 o 
  28   1   4       19.84       30.60      1.82 o 
 -30   2   4        0.28        3.99      0.70 o 
 -29   2   4      252.19      258.46      3.77 o 
 -28   2   4      135.71      158.43      2.85 o 
 -27   2   4        1.12        1.62      0.59 o 
 -26   2   4       18.54       12.67      0.78 o 
 -25   2   4       56.25       52.45      0.99 o 
 -24   2   4        6.47        3.82      0.55 o 
 -23   2   4        9.18        5.16      0.50 o 
 -22   2   4       18.01       14.33      0.75 o 
 -21   2   4       77.87       74.64      1.28 o 
 -20   2   4      308.56      279.88      2.90 o 
 -19   2   4      380.52      335.14      2.97 o 
 -18   2   4       10.10        2.31      0.38 o 
 -17   2   4        3.43        1.83      0.28 o 
 -16   2   4      428.12      376.92      1.93 o 
 -15   2   4        0.24        0.52      0.23 o 
 -14   2   4       32.09       33.36      0.44 o 
 -13   2   4      920.11      870.15      4.25 o 
 -12   2   4      185.50      166.36      1.03 o 
 -11   2   4      180.64      151.79      1.35 o 
 -10   2   4       24.76       27.15      0.71 o 
  -9   2   4     1195.33     1205.63      5.11 o 
  -8   2   4      957.61      944.97      3.97 o 
  -7   2   4      399.12      446.39      2.96 o 
  -6   2   4      988.37      991.12      4.90 o 
  -5   2   4      579.58      539.84      2.93 o 
  -4   2   4     2768.62     2749.75     23.88 o 
  -3   2   4     3058.56     3039.61     21.84 o 
  -2   2   4      843.43      902.73      4.74 o 
  -1   2   4        3.45        7.20      1.37 o 
   0   2   4       41.77       61.46      1.33 o 
   1   2   4      263.69      244.91      1.23 o 
   2   2   4       69.01       91.45      0.77 o 
   3   2   4      718.97      798.26      7.08 o 
   4   2   4     1112.45     1129.92      5.74 o 
   5   2   4     2041.22     2137.42      9.01 o 
   6   2   4     1954.29     2103.85     13.59 o 
   7   2   4       35.14       58.70      0.55 o 
   8   2   4     1172.43     1204.64      7.88 o 
   9   2   4       23.72       28.83      1.87 o 
  10   2   4      921.79      904.37      4.04 o 
  11   2   4     1704.92     1806.53      7.14 o 
  12   2   4       90.26       96.01      1.13 o 
  13   2   4      217.48      235.63      1.21 o 
  14   2   4      982.69     1007.75      2.83 o 
  15   2   4      244.60      223.10      1.24 o 
  16   2   4      236.27      229.17      1.10 o 
  17   2   4      160.99      164.23      0.82 o 
  18   2   4       32.34       35.25      0.74 o 
  19   2   4      191.05      166.65      1.77 o 
  20   2   4        1.42        1.49      0.43 o 
  21   2   4       56.01       48.20      0.71 o 
  22   2   4        1.08        1.30      0.42 o 
  23   2   4        0.14        0.05      0.44 o 
  24   2   4       44.94       39.07      0.82 o 
  25   2   4        1.84        0.41      0.52 o 
  26   2   4        2.94        0.16      0.57 o 
  27   2   4       43.30       47.13      1.22 o 
  28   2   4        6.27        6.19      0.87 o 
 -29   3   4        0.40        0.25      0.69 o 
 -28   3   4       28.78       33.25      1.06 o 
 -27   3   4       47.66       49.04      1.08 o 
 -26   3   4        0.66        0.88      0.57 o 
 -25   3   4        0.49       -0.18      0.55 o 
 -24   3   4       10.05        9.55      0.59 o 
 -23   3   4       43.37       47.29      1.57 o 
 -22   3   4       78.78       70.87      1.05 o 
 -21   3   4       76.82       84.99      1.24 o 
 -20   3   4        4.85        2.56      0.52 o 
 -19   3   4        8.34        7.10      0.46 o 
 -18   3   4       24.48       35.51      1.06 o 
 -17   3   4      467.75      400.30      5.00 o 
 -16   3   4      200.86      213.38      2.84 o 
 -15   3   4        7.95        6.04      0.62 o 
 -14   3   4       20.42       19.79      0.79 o 
 -13   3   4       14.38       25.52      0.71 o 
 -12   3   4      916.50      908.33      4.63 o 
 -11   3   4     2014.82     1959.40     14.02 o 
 -10   3   4      242.45      253.51      2.54 o 
  -9   3   4      289.47      269.95      1.62 o 
  -8   3   4       26.56       16.81      0.31 o 
  -7   3   4        1.83        8.40      0.71 o 
  -6   3   4     1185.34     1269.04      5.41 o 
  -5   3   4       26.10       30.39      0.53 o 
  -4   3   4     1497.50     1642.82     10.30 o 
  -3   3   4      569.56      544.29     11.44 o 
  -2   3   4       84.33       80.09      1.47 o 
  -1   3   4       18.84       40.16      1.17 o 
   0   3   4     1134.38     1123.56     29.28 o 
   1   3   4      436.71      458.56      7.55 o 
   2   3   4       17.64       22.66      0.68 o 
   3   3   4       93.72      110.26      1.55 o 
   4   3   4      222.52      193.73      4.20 o 
   5   3   4       37.67       43.12      1.26 o 
   6   3   4      244.41      240.40      1.15 o 
   7   3   4      677.70      710.31      9.67 o 
   8   3   4      118.44      122.71      0.93 o 
   9   3   4      777.70      813.30      3.93 o 
  10   3   4       24.94       34.90      0.37 o 
  11   3   4      193.41      217.80      1.36 o 
  12   3   4      178.66      164.77      0.81 o 
  13   3   4       17.97       10.57      0.55 o 
  14   3   4       27.92       26.48      1.10 o 
  15   3   4       11.77        9.86      0.80 o 
  16   3   4        0.24       -0.06      0.32 o 
  17   3   4        2.38        0.88      0.31 o 
  18   3   4       51.74       41.15      0.61 o 
  19   3   4        4.93        4.04      0.37 o 
  20   3   4       19.16       19.44      0.62 o 
  21   3   4       76.82       73.49      0.81 o 
  22   3   4       56.60       56.24      0.90 o 
  23   3   4       88.72       88.33      1.01 o 
  24   3   4        6.24        8.67      0.61 o 
  25   3   4        1.14        2.96      0.55 o 
  26   3   4        9.96        5.68      0.73 o 
  27   3   4       17.05       17.20      1.48 o 
 -28   4   4       25.28       27.76      2.68 o 
 -27   4   4        0.29       -0.70      0.70 o 
 -26   4   4       27.93       24.90      1.06 o 
 -25   4   4       35.97       40.20      1.46 o 
 -24   4   4       11.63        6.53      0.61 o 
 -23   4   4       50.20       52.68      1.56 o 
 -22   4   4       97.48       91.22      1.14 o 
 -21   4   4       32.70       40.29      0.97 o 
 -20   4   4      539.75      514.07      6.00 o 
 -19   4   4      410.42      445.60      5.32 o 
 -18   4   4      668.60      633.44      7.61 o 
 -17   4   4       17.15       39.78      2.15 o 
 -16   4   4      561.41      493.55      5.85 o 
 -15   4   4      434.60      433.90      4.03 o 
 -14   4   4       49.02       35.34      1.97 o 
 -13   4   4      562.32      542.35      5.43 o 
 -12   4   4       41.18       49.86      2.34 o 
 -11   4   4      754.12      745.61      4.38 o 
 -10   4   4        1.89        2.28      0.49 o 
  -9   4   4      378.21      398.15      3.30 o 
  -8   4   4      164.45      159.15      1.02 o 
  -7   4   4      511.77      540.50      2.96 o 
  -6   4   4       23.55       24.31      0.58 o 
  -5   4   4     1118.88     1149.76      8.55 o 
  -4   4   4        4.28       11.85      0.38 o 
  -3   4   4       44.81       51.67      0.42 o 
  -2   4   4      190.34      215.89      2.33 o 
  -1   4   4      588.45      615.40      4.98 o 
   0   4   4        3.22        2.48      0.31 o 
   1   4   4      663.31      696.56      5.41 o 
   2   4   4       16.66       17.37      0.79 o 
   3   4   4      531.86      550.84      4.02 o 
   4   4   4      685.75      738.02      3.85 o 
   5   4   4      520.74      505.72      6.40 o 
   6   4   4        3.02        6.51      0.56 o 
   7   4   4      283.65      293.44      1.68 o 
   8   4   4       90.43       95.56      0.82 o 
   9   4   4       96.64       95.16      1.70 o 
  10   4   4     1048.24     1082.48      6.87 o 
  11   4   4      562.30      595.97      3.44 o 
  12   4   4       18.85       20.59      0.58 o 
  13   4   4       23.81       24.01      1.24 o 
  14   4   4      358.15      317.08      2.14 o 
  15   4   4       60.28       63.28      1.26 o 
  16   4   4      350.27      302.59      2.78 o 
  17   4   4       32.24       40.77      1.17 o 
  18   4   4       17.66       13.57      1.09 o 
  19   4   4        6.55        7.22      0.47 o 
  20   4   4      224.56      197.36      1.35 o 
  21   4   4        7.30        9.38      0.99 o 
  22   4   4       74.78       77.48      1.04 o 
  23   4   4       14.16       10.01      0.57 o 
  24   4   4       45.31       37.25      1.01 o 
  25   4   4        0.96        1.28      0.62 o 
 -26   5   4      120.71      129.28      2.34 o 
 -25   5   4        0.38       -0.30      0.77 o 
 -24   5   4      146.69      151.90      1.85 o 
 -23   5   4       10.14        7.84      0.70 o 
 -22   5   4        0.12        0.61      0.61 o 
 -21   5   4      250.19      258.78      4.35 o 
 -20   5   4      131.19      119.25      2.24 o 
 -19   5   4        6.95        6.92      0.56 o 
 -18   5   4      240.87      261.36      4.11 o 
 -17   5   4      297.70      294.62      3.31 o 
 -16   5   4        0.92       -0.29      0.41 o 
 -15   5   4       46.14       45.81      1.50 o 
 -14   5   4      683.49      639.21      8.04 o 
 -13   5   4      531.86      519.36      3.86 o 
 -12   5   4       31.01       34.84      1.00 o 
 -11   5   4       76.96       99.37      1.69 o 
 -10   5   4       51.22       56.47      0.64 o 
  -9   5   4       20.41       16.33      0.55 o 
  -8   5   4       68.71       81.11      0.85 o 
  -7   5   4       23.30       23.55      0.79 o 
  -6   5   4      528.17      524.11      3.62 o 
  -5   5   4      226.83      219.59      1.81 o 
  -4   5   4       20.44       21.21      1.23 o 
  -3   5   4       17.91       14.05      0.44 o 
  -2   5   4       60.73       66.90      0.45 o 
  -1   5   4      139.04      120.66      1.44 o 
   0   5   4      143.71      162.55      1.36 o 
   1   5   4      589.60      553.23      4.96 o 
   2   5   4       80.96       76.91      1.00 o 
   3   5   4     1615.66     1594.22     11.89 o 
   4   5   4      186.63      194.04      1.66 o 
   5   5   4      247.82      232.39      2.01 o 
   6   5   4      265.48      256.94      2.37 o 
   7   5   4      157.93      151.64      0.93 o 
   8   5   4      657.64      608.96      4.00 o 
   9   5   4        4.37        4.86      0.40 o 
  10   5   4        1.48        1.13      0.37 o 
  11   5   4       29.72       26.68      0.68 o 
  12   5   4      260.48      253.83      1.34 o 
  13   5   4        1.25        3.14      0.43 o 
  14   5   4        2.48        8.74      0.48 o 
  15   5   4        1.07        2.46      0.46 o 
  16   5   4        4.62        3.17      0.48 o 
  17   5   4       14.07       18.91      0.90 o 
  18   5   4      172.88      175.55      1.24 o 
  19   5   4        9.93        4.90      0.51 o 
  20   5   4        0.42        1.28      0.56 o 
  21   5   4       11.87        8.20      0.62 o 
  22   5   4        0.27       -0.04      0.59 o 
  23   5   4        6.39        5.17      0.70 o 
 -23   6   4       35.60       50.78      1.53 o 
 -22   6   4      521.91      553.70      3.07 o 
 -21   6   4        7.42        6.61      1.06 o 
 -20   6   4       10.07       19.43      1.25 o 
 -19   6   4       91.82       94.63      1.56 o 
 -18   6   4       82.08       93.40      1.56 o 
 -17   6   4       69.72       69.02      1.17 o 
 -16   6   4       40.40       38.90      1.22 o 
 -15   6   4       32.85       37.48      1.31 o 
 -14   6   4      348.63      346.93      3.78 o 
 -13   6   4        2.70        0.06      0.46 o 
 -12   6   4      103.99       94.21      1.13 o 
 -11   6   4       63.24       59.01      1.49 o 
 -10   6   4       65.81       62.03      1.15 o 
  -9   6   4       33.94       32.82      0.69 o 
  -8   6   4       40.58       40.97      0.71 o 
  -7   6   4        0.15       -0.40      0.40 o 
  -6   6   4      479.57      462.42      2.68 o 
  -5   6   4      763.57      768.06      4.34 o 
  -4   6   4      206.92      224.01      1.58 o 
  -3   6   4      305.98      312.85      2.18 o 
  -2   6   4        0.12        0.37      0.90 o 
  -1   6   4      964.85     1007.79      9.37 o 
   0   6   4      261.06      242.84      2.26 o 
   1   6   4      987.24      968.84      9.82 o 
   2   6   4       21.61       11.72      0.68 o 
   3   6   4       95.83       73.86      1.91 o 
   4   6   4       83.27       81.86      1.17 o 
   5   6   4      250.94      233.33      1.73 o 
   6   6   4       24.40       21.49      0.90 o 
   7   6   4      362.21      355.27      2.70 o 
   8   6   4      114.20      124.51      0.95 o 
   9   6   4        0.55       -0.25      0.40 o 
  10   6   4       84.10       96.16      1.12 o 
  11   6   4        3.85        4.42      0.45 o 
  12   6   4        0.94       -0.13      0.42 o 
  13   6   4       54.58       50.61      0.86 o 
  14   6   4        5.18        2.78      0.49 o 
  15   6   4       88.70       80.20      0.98 o 
  16   6   4       21.74       23.62      0.82 o 
  17   6   4       65.98       71.12      1.18 o 
  18   6   4       41.99       40.28      1.04 o 
  19   6   4       32.57       36.77      1.03 o 
  20   6   4       23.64       31.76      1.37 o 
  21   6   4       12.73       17.65      1.74 o 
 -20   7   4        1.02        0.25      1.06 o 
 -19   7   4       44.49       44.27      2.17 o 
 -18   7   4        0.56        2.91      1.05 o 
 -17   7   4        0.20        2.12      0.91 o 
 -16   7   4       23.84       27.19      2.23 o 
 -15   7   4      104.27      109.35      2.18 o 
 -14   7   4       69.73       54.55      1.69 o 
 -13   7   4       12.37       14.80      3.30 o 
 -12   7   4        5.12        8.88      1.06 o 
 -11   7   4        0.01        0.00      0.67 o 
 -10   7   4      158.53      155.37      2.95 o 
  -9   7   4        1.65       -0.12      0.56 o 
  -8   7   4        3.06        2.15      0.61 o 
  -7   7   4       21.09       14.41      0.69 o 
  -6   7   4        1.78       -0.49      0.49 o 
  -5   7   4      109.76       98.93      1.34 o 
  -4   7   4      162.70      156.78      1.48 o 
  -3   7   4       28.27       29.68      2.38 o 
  -2   7   4        0.29       -0.65      0.65 o 
  -1   7   4      214.44      229.65      1.52 o 
   0   7   4      193.66      205.09      2.21 o 
   1   7   4      134.27      138.64      1.62 o 
   2   7   4       58.26       54.56      1.98 o 
   3   7   4       58.43       56.02      1.06 o 
   4   7   4        0.07       -0.15      0.74 o 
   5   7   4       10.27        9.50      0.58 o 
   6   7   4       55.75       58.00      1.09 o 
   7   7   4        1.36        0.90      0.44 o 
   8   7   4       42.75       42.25      1.04 o 
   9   7   4        5.73        6.24      0.49 o 
  10   7   4        0.05       -0.46      0.46 o 
  11   7   4       56.97       59.84      0.90 o 
  12   7   4        5.94        5.58      0.51 o 
  13   7   4       12.94       12.03      0.60 o 
  14   7   4        5.31        2.01      0.52 o 
  15   7   4        5.18        6.96      0.63 o 
  16   7   4        6.38        4.17      0.69 o 
  17   7   4        7.94       12.77      0.70 o 
 -14   8   4        0.66        0.13      1.31 o 
 -13   8   4        2.32        3.54      1.68 o 
 -12   8   4       70.06       82.57      5.61 o 
 -11   8   4        1.29        4.09      1.24 o 
 -10   8   4        3.86        1.54      0.95 o 
  -9   8   4        0.33       -0.71      0.71 o 
  -8   8   4       16.65       13.80      0.86 o 
  -7   8   4       19.02       17.52      1.08 o 
  -6   8   4        0.71        0.00      0.63 o 
  -5   8   4       38.98       30.55      1.12 o 
  -4   8   4      148.78      157.38      2.03 o 
  -3   8   4        1.75        1.64      0.61 o 
  -2   8   4        1.50        0.69      0.57 o 
  -1   8   4       11.00        8.63      0.60 o 
   0   8   4       32.73       34.87      1.04 o 
   1   8   4        8.32        7.10      0.59 o 
   2   8   4        5.73        5.18      0.56 o 
   3   8   4        5.25        3.12      0.49 o 
   4   8   4        0.02       -0.48      0.48 o 
   5   8   4       13.20        9.02      0.56 o 
   6   8   4       51.69       68.25      1.01 o 
   7   8   4        2.53        4.63      0.54 o 
   8   8   4       73.72       88.45      1.59 o 
   9   8   4        3.38        1.88      0.58 o 
  10   8   4        2.20        2.64      0.73 o 
  11   8   4       26.44       17.15      1.14 o 
  12   8   4        4.06        2.06      0.60 o 
  -2   9   4        1.10        1.25      1.50 o 
  -1   9   4       33.43       37.54      2.49 o 
   0   9   4        7.63        5.36      1.62 o 
 -30   1   5       89.92       99.02      1.49 o 
 -29   1   5        4.75        3.37      0.72 o 
 -28   1   5        4.48        4.35      0.65 o 
 -27   1   5        5.95        3.78      0.64 o 
 -26   1   5       32.66       35.22      1.01 o 
 -25   1   5       31.52       28.05      0.98 o 
 -24   1   5       42.37       43.07      1.24 o 
 -23   1   5       51.68       41.85      0.98 o 
 -22   1   5        3.98        3.39      0.56 o 
 -21   1   5       76.99       66.55      3.17 o 
 -20   1   5      252.27      234.40      2.43 o 
 -19   1   5        0.20       -0.16      0.35 o 
 -18   1   5      342.36      305.74     10.63 o 
 -17   1   5     2133.25     1989.86     12.48 o 
 -16   1   5      407.25      412.25      2.20 o 
 -15   1   5       24.03       17.56      1.25 o 
 -14   1   5      121.91      118.29      0.63 o 
 -13   1   5       69.61       83.59      1.25 o 
 -12   1   5      752.74      783.64      4.17 o 
 -11   1   5     1123.49     1167.40      4.38 o 
 -10   1   5      484.33      500.53      1.69 o 
  -9   1   5        4.59        3.71      1.20 o 
  -8   1   5     6711.65     6942.31     27.95 o 
  -7   1   5      829.83      832.05      4.70 o 
  -6   1   5       45.34       53.59      0.57 o 
  -5   1   5      676.72      681.81      1.93 o 
  -4   1   5     2066.01     2113.61      6.92 o 
  -3   1   5       37.07       48.15      1.29 o 
  -2   1   5      436.91      404.20      2.71 o 
  -1   1   5     5743.31     5909.01     25.80 o 
   0   1   5     1607.03     1513.95     11.80 o 
   1   1   5      636.13      619.08      3.93 o 
   2   1   5     3950.61     3858.06     23.64 o 
   3   1   5     1990.16     2161.72     12.42 o 
   4   1   5     2612.56     2577.73     21.34 o 
   5   1   5     2360.59     2365.68     19.71 o 
   6   1   5      478.59      476.79      3.28 o 
   7   1   5       45.58       43.15      1.33 o 
   8   1   5      806.59      764.13      5.23 o 
   9   1   5     1755.97     1754.12      9.33 o 
  10   1   5       81.27       86.85      1.32 o 
  11   1   5      232.06      233.00      1.15 o 
  12   1   5       88.79       92.73      0.72 o 
  13   1   5      393.12      432.08      1.99 o 
  14   1   5      138.69      137.76      1.36 o 
  15   1   5      126.17      131.30      1.11 o 
  16   1   5       97.33      105.84      0.63 o 
  17   1   5      256.74      243.22      1.93 o 
  18   1   5        0.41        1.70      0.40 o 
  19   1   5      308.21      301.28      2.56 o 
  20   1   5        6.79        9.25      1.35 o 
  21   1   5      281.77      295.40      2.83 o 
  22   1   5      201.75      209.14      2.49 o 
  23   1   5        4.85        9.79      0.97 o 
  24   1   5        0.04        1.81      0.51 o 
  25   1   5       24.64       27.03      0.93 o 
  26   1   5      174.59      194.27      2.31 o 
  27   1   5        2.21        3.53      0.72 o 
  28   1   5        5.21        5.02      1.06 o 
 -30   2   5       76.89       78.40      2.09 o 
 -29   2   5       65.72       77.70      2.57 o 
 -28   2   5       19.32       30.27      1.10 o 
 -27   2   5       45.15       45.48      1.12 o 
 -26   2   5        3.68        3.47      0.61 o 
 -25   2   5      110.74      106.84      1.67 o 
 -24   2   5        4.27        1.90      0.51 o 
 -23   2   5       12.99        8.62      0.55 o 
 -22   2   5      156.12      142.90      1.99 o 
 -21   2   5      115.37      105.35      1.56 o 
 -20   2   5       33.50       25.24      0.75 o 
 -19   2   5        0.14       -0.45      0.45 o 
 -18   2   5      850.89      792.24      6.50 o 
 -17   2   5      416.69      390.82      2.67 o 
 -16   2   5       47.23       45.04      0.56 o 
 -15   2   5     1208.65     1136.52     14.25 o 
 -14   2   5      538.12      528.45      2.12 o 
 -13   2   5       48.01       36.34      1.01 o 
 -12   2   5      107.21      128.90      1.69 o 
 -11   2   5     1853.11     1861.69      8.17 o 
 -10   2   5       87.04       74.96      1.43 o 
  -9   2   5     1988.24     2054.09     39.17 o 
  -8   2   5        3.23        5.43      0.60 o 
  -7   2   5      439.17      514.97      3.51 o 
  -6   2   5      281.71      310.63      2.66 o 
  -5   2   5      672.81      739.43      7.25 o 
  -4   2   5      743.52      720.73      4.51 o 
  -3   2   5     1151.67     1241.37      7.82 o 
  -2   2   5      215.22      272.12      1.27 o 
  -1   2   5        8.43        8.74      0.42 o 
   0   2   5      191.02      193.42      0.70 o 
   1   2   5      222.28      248.33      1.66 o 
   2   2   5      133.07      136.31      0.83 o 
   3   2   5     2846.68     2844.53     18.78 o 
   4   2   5        3.82        4.94      0.89 o 
   5   2   5     2178.94     2355.87     12.06 o 
   6   2   5       30.10       22.18      0.69 o 
   7   2   5      197.68      200.65      1.48 o 
   8   2   5     1105.96     1101.88      6.39 o 
   9   2   5        1.00        2.78      0.47 o 
  10   2   5      109.96       88.91      0.61 o 
  11   2   5      463.08      477.80      2.63 o 
  12   2   5      135.58      141.99      0.93 o 
  13   2   5      203.31      202.58      1.35 o 
  14   2   5        1.97        2.08      0.21 o 
  15   2   5      110.18       95.49      0.97 o 
  16   2   5        8.98        6.70      0.30 o 
  17   2   5       28.86       31.28      1.01 o 
  18   2   5       91.56       95.65      0.97 o 
  19   2   5        0.51        0.11      0.35 o 
  20   2   5      124.71      112.04      1.02 o 
  21   2   5        5.87        2.63      0.40 o 
  22   2   5      101.71       84.30      1.15 o 
  23   2   5       37.32       28.37      0.76 o 
  24   2   5        0.04       -0.46      0.46 o 
  25   2   5        2.58        3.29      0.60 o 
  26   2   5        8.69        4.44      0.73 o 
  27   2   5       14.47       10.46      0.76 o 
 -29   3   5        0.48        0.66      0.72 o 
 -28   3   5       13.61       14.87      0.78 o 
 -27   3   5       76.08       85.55      1.23 o 
 -26   3   5        1.69        5.23      0.61 o 
 -25   3   5        0.80        0.19      0.53 o 
 -24   3   5       38.57       40.78      0.96 o 
 -23   3   5        0.38        2.19      0.52 o 
 -22   3   5        4.68        4.36      0.95 o 
 -21   3   5       57.55       51.86      1.45 o 
 -20   3   5       34.56       39.43      0.84 o 
 -19   3   5      453.84      439.27      5.54 o 
 -18   3   5      103.13      100.01      0.98 o 
 -17   3   5      298.35      287.66      3.09 o 
 -16   3   5     1459.95     1418.20     11.58 o 
 -15   3   5      454.28      443.23      3.83 o 
 -14   3   5      166.56      165.36      0.82 o 
 -13   3   5       26.04       23.28      0.40 o 
 -12   3   5      203.61      224.48      1.23 o 
 -11   3   5     1052.94     1055.99      5.78 o 
 -10   3   5        0.67        1.35      0.51 o 
  -9   3   5     1513.29     1558.88     10.13 o 
  -8   3   5       86.24      112.26      2.47 o 
  -7   3   5     1885.99     1991.01      9.88 o 
  -6   3   5       13.20        5.37      0.63 o 
  -5   3   5       18.90        6.79      0.66 o 
  -4   3   5      778.57      830.12      4.93 o 
  -3   3   5        1.42        1.33      0.25 o 
  -2   3   5      756.29      760.57      7.72 o 
  -1   3   5       97.59       94.17      3.20 o 
   0   3   5      133.31      151.67      2.00 o 
   1   3   5     1522.00     1563.31     11.28 o 
   2   3   5        2.42       12.97      0.87 o 
   3   3   5      484.71      505.69      3.59 o 
   4   3   5     1605.99     1678.87     10.82 o 
   5   3   5      765.51      724.05      4.14 o 
   6   3   5     1584.21     1661.35     10.64 o 
   7   3   5       79.96       76.42      0.71 o 
   8   3   5       30.13       24.76      0.50 o 
   9   3   5      312.77      282.82      1.17 o 
  10   3   5      181.38      190.31      1.13 o 
  11   3   5       31.83       28.85      0.42 o 
  12   3   5     1035.07     1060.20      6.65 o 
  13   3   5       25.08       27.47      1.50 o 
  14   3   5        0.74        1.37      0.29 o 
  15   3   5       63.75       68.49      0.90 o 
  16   3   5       53.43       49.63      0.74 o 
  17   3   5        1.19       -0.11      0.44 o 
  18   3   5       14.87       12.34      0.56 o 
  19   3   5       25.99       19.94      0.61 o 
  20   3   5      119.83      110.60      0.86 o 
  21   3   5        7.97       12.17      0.70 o 
  22   3   5       14.42       10.16      0.55 o 
  23   3   5       20.16       23.45      0.80 o 
  24   3   5       15.44       11.63      0.68 o 
  25   3   5       27.92       31.82      0.90 o 
  26   3   5       13.47       18.58      1.68 o 
 -27   4   5        7.75        5.21      0.73 o 
 -26   4   5        0.04       -0.57      0.57 o 
 -25   4   5      146.02      149.50      2.14 o 
 -24   4   5       78.77       77.70      1.13 o 
 -23   4   5       85.61       98.77      1.46 o 
 -22   4   5        1.27        0.86      0.52 o 
 -21   4   5       27.98       34.19      0.89 o 
 -20   4   5      532.56      501.08      7.47 o 
 -19   4   5       72.53       69.62      1.49 o 
 -18   4   5       44.73       55.62      1.43 o 
 -17   4   5      200.09      185.37      2.14 o 
 -16   4   5       28.13       27.04      0.66 o 
 -15   4   5       24.87       23.11      0.63 o 
 -14   4   5      729.31      757.34      6.07 o 
 -13   4   5     1837.00     1782.46     12.73 o 
 -12   4   5       11.49       18.01      2.37 o 
 -11   4   5      697.98      667.71      6.09 o 
 -10   4   5      130.77      122.51      1.58 o 
  -9   4   5      473.86      465.94      5.17 o 
  -8   4   5      577.71      545.19      4.17 o 
  -7   4   5       83.54       87.06      1.16 o 
  -6   4   5       50.61       52.94      0.75 o 
  -5   4   5       37.23       51.56      0.83 o 
  -4   4   5       60.50       71.85      0.84 o 
  -3   4   5      639.79      683.77      4.39 o 
  -2   4   5       40.81       35.66      1.12 o 
  -1   4   5      118.57      133.65      1.09 o 
   0   4   5      132.46      128.74      3.54 o 
   1   4   5       68.58       60.01      0.77 o 
   2   4   5       91.59       98.30      1.57 o 
   3   4   5      744.57      767.36      8.48 o 
   4   4   5       58.20       76.23      0.87 o 
   5   4   5       47.44       39.85      0.72 o 
   6   4   5       24.84       33.19      0.56 o 
   7   4   5      401.41      398.47      3.09 o 
   8   4   5       15.84       16.08      1.04 o 
   9   4   5       27.49       30.84      1.22 o 
  10   4   5       44.24       36.02      0.47 o 
  11   4   5      674.47      687.53      5.89 o 
  12   4   5      891.52      880.11      7.75 o 
  13   4   5      209.21      219.23      1.53 o 
  14   4   5        0.01        0.18      0.80 o 
  15   4   5       81.67       96.83      1.87 o 
  16   4   5       14.32       16.65      1.52 o 
  17   4   5       28.33       29.41      1.40 o 
  18   4   5        0.06        0.31      0.51 o 
  19   4   5      135.44      124.46      1.00 o 
  20   4   5        0.36        1.07      0.60 o 
  21   4   5        2.55       -0.07      0.48 o 
  22   4   5       13.89       12.62      0.62 o 
  23   4   5        1.99        0.26      0.53 o 
  24   4   5       35.21       34.19      0.95 o 
  25   4   5        0.89        1.43      1.43 o 
 -25   5   5        0.09       -0.77      0.77 o 
 -24   5   5       62.83       62.74      1.51 o 
 -23   5   5        2.43        1.33      0.79 o 
 -22   5   5        4.37        1.93      0.64 o 
 -21   5   5       71.74       70.89      2.18 o 
 -20   5   5        5.11        5.05      0.72 o 
 -19   5   5       45.25       43.26      1.09 o 
 -18   5   5      106.42      108.61      1.79 o 
 -17   5   5        1.68        2.92      0.68 o 
 -16   5   5        0.75        1.47      0.51 o 
 -15   5   5      214.53      195.44      1.43 o 
 -14   5   5       33.70       46.50      1.24 o 
 -13   5   5       93.08      119.47      1.28 o 
 -12   5   5        4.50       11.93      2.14 o 
 -11   5   5      720.44      729.78      5.09 o 
 -10   5   5      234.28      227.24      3.35 o 
  -9   5   5      832.67      813.60      8.83 o 
  -8   5   5      306.42      262.64      3.20 o 
  -7   5   5      325.96      296.63      8.88 o 
  -6   5   5       17.19       22.37      1.21 o 
  -5   5   5      105.15       97.22      2.30 o 
  -4   5   5        2.56        0.53      0.55 o 
  -3   5   5       41.34       32.46      0.51 o 
  -2   5   5      100.76      106.19      1.40 o 
  -1   5   5      389.16      399.72      4.90 o 
   0   5   5      742.22      711.56      7.85 o 
   1   5   5      922.78      940.38     10.09 o 
   2   5   5      734.48      690.96      6.60 o 
   3   5   5       85.83       79.96      1.46 o 
   4   5   5      673.71      665.78      5.67 o 
   5   5   5      707.97      697.70      5.38 o 
   6   5   5        7.57        8.31      0.82 o 
   7   5   5        1.53        0.60      0.33 o 
   8   5   5       12.04       11.36      1.00 o 
   9   5   5       22.59       21.79      1.20 o 
  10   5   5       34.80       40.20      1.07 o 
  11   5   5      148.63      152.59      1.30 o 
  12   5   5        1.55        2.05      0.42 o 
  13   5   5      223.39      221.79      1.89 o 
  14   5   5      338.92      348.09      2.92 o 
  15   5   5        2.38        2.80      0.48 o 
  16   5   5       94.95      112.60      1.03 o 
  17   5   5      231.42      232.86      1.59 o 
  18   5   5        0.73        2.71      0.50 o 
  19   5   5      164.05      168.88      2.13 o 
  20   5   5        6.95        7.78      0.61 o 
  21   5   5       46.76       48.62      1.57 o 
  22   5   5       44.80       57.58      1.82 o 
  23   5   5        3.13        2.81      1.06 o 
 -23   6   5       54.71       63.94      1.94 o 
 -22   6   5       15.48       11.19      1.54 o 
 -21   6   5       11.57        7.32      1.17 o 
 -20   6   5       53.42       43.79      1.37 o 
 -19   6   5       16.45        9.86      0.84 o 
 -18   6   5      112.61      122.51      1.73 o 
 -17   6   5      153.22      162.32      2.69 o 
 -16   6   5        1.37        0.90      0.51 o 
 -15   6   5        0.54       -0.57      0.57 o 
 -14   6   5        0.73        1.17      0.72 o 
 -13   6   5        1.96        3.04      0.50 o 
 -12   6   5       33.42       35.83      0.79 o 
 -11   6   5       67.08       66.22      1.43 o 
 -10   6   5       12.28        9.04      0.46 o 
  -9   6   5        2.05        0.01      0.38 o 
  -8   6   5      163.93      158.83      1.38 o 
  -7   6   5      155.70      141.21      1.22 o 
  -6   6   5      331.81      333.41      2.40 o 
  -5   6   5      155.54      152.59      1.78 o 
  -4   6   5       48.89       45.89      0.95 o 
  -3   6   5        0.18       -0.22      0.39 o 
  -2   6   5      105.27       94.02      1.25 o 
  -1   6   5      652.67      608.01      7.25 o 
   0   6   5       48.47       60.31      1.48 o 
   1   6   5        5.62        3.81      0.48 o 
   2   6   5      165.90      150.98      2.51 o 
   3   6   5      154.66      148.16      2.11 o 
   4   6   5        6.49        5.42      0.50 o 
   5   6   5       96.08       93.81      0.98 o 
   6   6   5       35.45       29.31      1.05 o 
   7   6   5      225.32      233.15      2.67 o 
   8   6   5       39.74       35.67      0.73 o 
   9   6   5        8.66        5.62      0.44 o 
  10   6   5        0.35       -0.39      0.39 o 
  11   6   5        1.00       -0.42      0.42 o 
  12   6   5        5.15        2.90      0.69 o 
  13   6   5       22.51       19.89      1.35 o 
  14   6   5       37.06       31.79      1.03 o 
  15   6   5       22.26       18.84      0.80 o 
  16   6   5       12.40        8.58      0.65 o 
  17   6   5        1.83        1.26      0.50 o 
  18   6   5        0.25        0.31      0.60 o 
  19   6   5       10.61       10.00      0.67 o 
  20   6   5       35.63       43.48      1.59 o 
 -19   7   5        0.02       -0.41      1.01 o 
 -18   7   5       27.24       28.97      2.74 o 
 -17   7   5      103.93      118.00      3.87 o 
 -16   7   5       40.67       41.86      4.36 o 
 -15   7   5      278.28      301.73      5.49 o 
 -14   7   5        0.29        1.94      1.49 o 
 -13   7   5        0.93        2.06      0.87 o 
 -12   7   5      125.36      118.77      2.48 o 
 -11   7   5        0.25        0.59      0.67 o 
 -10   7   5        0.37        1.94      0.59 o 
  -9   7   5        1.42        0.64      0.53 o 
  -8   7   5        0.02       -0.48      0.48 o 
  -7   7   5       25.86       17.24      0.75 o 
  -6   7   5        0.16       -0.94      0.94 o 
  -5   7   5       26.20       24.66      0.86 o 
  -4   7   5      194.00      188.53      1.24 o 
  -3   7   5       41.00       41.29      1.34 o 
  -2   7   5       22.94       24.40      1.09 o 
  -1   7   5       13.89       15.51      1.31 o 
   0   7   5      101.85      104.92      1.06 o 
   1   7   5       37.40       34.34      0.79 o 
   2   7   5       11.06        9.04      0.47 o 
   3   7   5       17.70       16.90      0.86 o 
   4   7   5        1.97        2.52      0.45 o 
   5   7   5       63.25       62.66      1.02 o 
   6   7   5        0.01       -0.43      0.43 o 
   7   7   5       43.46       48.03      0.99 o 
   8   7   5       71.11       67.66      0.96 o 
   9   7   5       72.45       80.09      1.24 o 
  10   7   5        0.40       -0.54      0.56 o 
  11   7   5       13.91       11.57      0.92 o 
  12   7   5        8.75        8.13      0.53 o 
  13   7   5        2.07       -0.63      0.63 o 
  14   7   5       14.83       11.88      0.59 o 
  15   7   5       22.46       15.31      0.74 o 
  16   7   5       30.70       27.17      1.03 o 
 -14   8   5       45.69       46.69      5.55 o 
 -13   8   5       94.18      108.69      6.42 o 
 -12   8   5        4.23        9.99      1.59 o 
 -11   8   5       39.00       44.42      3.58 o 
 -10   8   5       58.99       66.25      2.93 o 
  -9   8   5        0.01       -0.34      1.40 o 
  -8   8   5       34.44       29.96      2.48 o 
  -7   8   5        0.00       -0.59      0.59 o 
  -6   8   5        0.23       -0.59      0.59 o 
  -5   8   5        0.87       -0.57      0.57 o 
  -4   8   5       17.50       17.23      0.99 o 
  -3   8   5       14.18       11.66      0.72 o 
  -2   8   5       22.24       17.51      1.47 o 
  -1   8   5        2.71        3.16      0.52 o 
   0   8   5      156.88      161.54      1.37 o 
   1   8   5        8.82        8.44      0.53 o 
   2   8   5       68.68       68.15      1.01 o 
   3   8   5        0.26       -0.54      0.54 o 
   4   8   5        9.73        3.83      0.63 o 
   5   8   5      115.30      109.71      1.91 o 
   6   8   5        1.50        3.94      0.57 o 
   7   8   5        0.06        3.50      0.70 o 
   8   8   5       76.50       87.50      1.45 o 
   9   8   5       40.79       50.14      1.29 o 
  10   8   5       91.24      105.70      2.57 o 
  11   8   5        0.85       -0.63      0.63 o 
 -30   0   6        5.65        3.82      1.05 o 
 -29   0   6       25.63       31.04      2.06 o 
 -28   0   6        4.20        6.44      0.96 o 
 -27   0   6       11.45        5.74      0.92 o 
 -26   0   6        0.65        2.11      0.83 o 
 -25   0   6       32.54       26.72      1.28 o 
 -24   0   6        5.07        7.59      0.92 o 
 -23   0   6       74.56       69.61      1.58 o 
 -22   0   6      253.36      222.05      7.05 o 
 -21   0   6     1232.90     1061.85     27.06 o 
 -20   0   6      774.56      689.43      7.69 o 
 -19   0   6       58.51       57.72      1.12 o 
 -18   0   6      190.34      156.06      2.70 o 
 -17   0   6       74.08       61.85      0.83 o 
 -16   0   6      147.38      145.71      2.00 o 
 -15   0   6       24.67       24.29      0.63 o 
 -14   0   6      102.45      106.52      1.29 o 
 -13   0   6      281.12      325.78      2.61 o 
 -12   0   6     1927.09     1934.86      9.16 o 
 -11   0   6       28.32       29.83      1.26 o 
 -10   0   6     2719.91     2599.18     12.61 o 
  -9   0   6     2071.23     2252.49      7.64 o 
  -8   0   6      319.36      289.26      1.42 o 
  -7   0   6     2460.21     2643.04      8.00 o 
  -6   0   6     1472.68     1414.46      4.98 o 
  -5   0   6     2272.27     2250.77      6.30 o 
  -4   0   6     2542.00     2506.04      7.19 o 
  -3   0   6       89.47       69.47      2.33 o 
  -2   0   6     1567.75     1634.56     10.22 o 
  -1   0   6       59.03      103.26      1.14 o 
   0   0   6     2625.67     2631.39     24.41 o 
   1   0   6        0.00        3.33      1.52 o 
   2   0   6     1420.66     1645.51     17.66 o 
   3   0   6      786.85      848.04      8.26 o 
   4   0   6      194.68      173.65      8.89 o 
   5   0   6        2.51        6.79      0.55 o 
   6   0   6      234.94      253.52      4.14 o 
   7   0   6      402.14      352.88      2.32 o 
   8   0   6      203.41      207.78      1.50 o 
   9   0   6      508.81      477.30      4.19 o 
  10   0   6      571.62      538.89      4.56 o 
  11   0   6      217.82      192.34      2.16 o 
  12   0   6        1.50        3.28      0.33 o 
  13   0   6        1.69        1.50      0.34 o 
  14   0   6       14.37       15.43      0.69 o 
  15   0   6      359.33      351.85      4.36 o 
  16   0   6       28.31       33.30      1.15 o 
  17   0   6      517.38      526.15      4.99 o 
  18   0   6        0.27        2.00      0.47 o 
  19   0   6      217.89      232.47      3.48 o 
  20   0   6        7.59        4.18      1.01 o 
  21   0   6       20.23       13.08      2.30 o 
  22   0   6      129.11      136.18      3.79 o 
  23   0   6        8.63       13.35      2.50 o 
  24   0   6       14.96       13.39      2.06 o 
  25   0   6       17.14       13.14      1.10 o 
  26   0   6       69.55       71.41      3.12 o 
  27   0   6        8.25        7.78      1.10 o 
 -30   1   6       69.17       86.89      1.48 o 
 -29   1   6       36.07       37.87      1.39 o 
 -28   1   6        3.80        4.44      0.68 o 
 -27   1   6        0.00        0.19      0.62 o 
 -26   1   6       25.72       21.89      1.01 o 
 -25   1   6       16.20       17.60      0.88 o 
 -24   1   6       18.44       10.04      0.76 o 
 -23   1   6       11.08        9.00      0.61 o 
 -22   1   6       33.74       33.29      0.93 o 
 -21   1   6      135.92      114.93      1.73 o 
 -20   1   6       10.46        8.49      0.89 o 
 -19   1   6       16.82       16.56      1.91 o 
 -18   1   6     1580.70     1516.91      4.39 o 
 -17   1   6      596.86      547.36      3.12 o 
 -16   1   6      244.39      230.29      1.52 o 
 -15   1   6       10.23       10.27      0.82 o 
 -14   1   6        2.66        2.41      0.25 o 
 -13   1   6       38.67       29.30      0.43 o 
 -12   1   6      203.31      212.61      1.17 o 
 -11   1   6       15.26       18.58      0.93 o 
 -10   1   6        0.42        1.34      0.34 o 
  -9   1   6     1055.23     1041.30      3.20 o 
  -8   1   6     2982.98     3247.36     11.58 o 
  -7   1   6      379.17      374.07      1.92 o 
  -6   1   6     1621.98     1657.17      5.04 o 
  -5   1   6      202.40      251.35      2.07 o 
  -4   1   6     1145.77     1155.62      4.06 o 
  -3   1   6     1725.37     1769.25      6.62 o 
  -2   1   6      167.80      166.16      0.80 o 
  -1   1   6     2043.78     2156.75     15.57 o 
   0   1   6      196.34      181.57      2.84 o 
   1   1   6     5905.46     6223.02     43.41 o 
   2   1   6     1819.41     1864.47     13.50 o 
   3   1   6      629.00      554.09      6.29 o 
   4   1   6     4507.43     4524.91     34.30 o 
   5   1   6     2492.50     2574.60     19.16 o 
   6   1   6       23.97       28.29      2.10 o 
   7   1   6       51.22       45.86      1.47 o 
   8   1   6      408.52      389.03      2.68 o 
   9   1   6      242.94      267.37      1.73 o 
  10   1   6        2.61        5.11      0.44 o 
  11   1   6      260.57      287.26      1.31 o 
  12   1   6       91.33       73.38      1.75 o 
  13   1   6        0.57       -0.27      0.28 o 
  14   1   6      271.87      257.06      1.88 o 
  15   1   6      156.13      161.79      1.18 o 
  16   1   6       36.14       31.90      0.71 o 
  17   1   6       10.86        9.19      0.42 o 
  18   1   6        0.05       -0.33      0.33 o 
  19   1   6       14.78       13.40      0.84 o 
  20   1   6       61.50       61.30      0.93 o 
  21   1   6       77.66       76.22      1.26 o 
  22   1   6        8.32        9.10      0.57 o 
  23   1   6        2.96        3.43      0.52 o 
  24   1   6       83.43       72.54      1.05 o 
  25   1   6        2.94        3.70      0.61 o 
  26   1   6       36.45       27.29      1.04 o 
  27   1   6      137.71      143.37      1.81 o 
 -30   2   6        2.44        0.75      1.62 o 
 -29   2   6       25.57       36.79      1.21 o 
 -28   2   6       29.36       31.77      1.16 o 
 -27   2   6       19.71       21.53      1.26 o 
 -26   2   6       15.93        8.54      0.66 o 
 -25   2   6      134.93      138.94      1.60 o 
 -24   2   6        8.02        5.69      0.62 o 
 -23   2   6       44.48       36.75      0.98 o 
 -22   2   6       19.18       19.28      1.35 o 
 -21   2   6      122.90      108.86      1.21 o 
 -20   2   6        3.71       -0.50      0.50 o 
 -19   2   6       56.46       36.76      0.83 o 
 -18   2   6      133.87      114.75      1.32 o 
 -17   2   6        0.04       -0.84      0.89 o 
 -16   2   6        4.68        1.37      0.32 o 
 -15   2   6      244.40      234.76      1.25 o 
 -14   2   6       54.43       47.74      0.47 o 
 -13   2   6       76.31       73.08      0.58 o 
 -12   2   6      552.24      573.89      2.26 o 
 -11   2   6      329.37      303.94      5.58 o 
 -10   2   6      478.68      454.23      3.66 o 
  -9   2   6       92.81       85.30      0.53 o 
  -8   2   6      450.71      460.13      1.78 o 
  -7   2   6       43.75       45.80      0.61 o 
  -6   2   6       11.74        3.84      0.30 o 
  -5   2   6      260.60      260.45      1.11 o 
  -4   2   6      663.46      768.34      3.16 o 
  -3   2   6     1190.17     1293.44      8.91 o 
  -2   2   6      909.52      953.10      3.60 o 
  -1   2   6     1320.34     1434.90      9.46 o 
   0   2   6      349.18      401.11      3.45 o 
   1   2   6       75.54       70.43      0.93 o 
   2   2   6     1225.56     1325.73      5.75 o 
   3   2   6      950.23      950.15      7.13 o 
   4   2   6      648.98      683.89      5.90 o 
   5   2   6      123.98      132.65      1.61 o 
   6   2   6       11.70       11.40      0.94 o 
   7   2   6      713.24      693.99      5.66 o 
   8   2   6      721.97      749.67      4.91 o 
   9   2   6      147.77      130.46      0.96 o 
  10   2   6      127.91      140.04      1.06 o 
  11   2   6        2.87        4.30      0.32 o 
  12   2   6       61.54       58.84      0.71 o 
  13   2   6      306.66      292.86      1.32 o 
  14   2   6        6.26        4.49      0.35 o 
  15   2   6       26.29       26.52      0.96 o 
  16   2   6        8.37        6.47      0.33 o 
  17   2   6      131.21      134.72      1.17 o 
  18   2   6        1.15        2.11      0.46 o 
  19   2   6      250.46      246.02      2.58 o 
  20   2   6       56.78       55.58      0.76 o 
  21   2   6        6.49        4.80      0.43 o 
  22   2   6      107.67      116.15      1.60 o 
  23   2   6        2.05        3.38      0.46 o 
  24   2   6        7.49        6.74      0.57 o 
  25   2   6       20.99       19.13      1.28 o 
  26   2   6        1.73        1.18      0.68 o 
 -29   3   6        0.30        1.12      1.75 o 
 -28   3   6       10.03       12.60      0.84 o 
 -27   3   6        7.71       17.79      2.34 o 
 -26   3   6       91.93       99.07      1.58 o 
 -25   3   6       22.27       23.82      1.04 o 
 -24   3   6       15.17       16.02      0.90 o 
 -23   3   6        3.74        0.83      0.57 o 
 -22   3   6       17.05       17.12      0.82 o 
 -21   3   6      118.12      103.54      1.26 o 
 -20   3   6      587.24      541.71      8.01 o 
 -19   3   6        1.30        1.66      0.45 o 
 -18   3   6       83.60       97.12      1.68 o 
 -17   3   6      592.90      553.66      4.52 o 
 -16   3   6      193.38      183.85      2.81 o 
 -15   3   6      431.77      415.47      2.23 o 
 -14   3   6      104.47      106.68      0.61 o 
 -13   3   6       12.57        7.32      0.32 o 
 -12   3   6       47.16       44.04      1.00 o 
 -11   3   6      429.61      436.82      2.92 o 
 -10   3   6       68.22       79.67      2.65 o 
  -9   3   6        0.12        1.16      0.20 o 
  -8   3   6      689.87      680.58      3.21 o 
  -7   3   6      357.56      287.17      5.73 o 
  -6   3   6      719.87      748.02      5.56 o 
  -5   3   6      393.17      377.98      2.27 o 
  -4   3   6      290.84      288.39      2.31 o 
  -3   3   6       10.09        5.28      0.49 o 
  -2   3   6      712.56      732.70      7.35 o 
  -1   3   6      356.00      415.29      1.87 o 
   0   3   6      512.46      577.14      3.23 o 
   1   3   6      107.49      133.14      1.28 o 
   2   3   6     1798.64     1932.84     17.78 o 
   3   3   6        7.14       10.52      1.04 o 
   4   3   6      734.39      764.59      6.99 o 
   5   3   6       54.95       50.64      1.02 o 
   6   3   6      310.66      334.03      2.00 o 
   7   3   6      861.88      873.73      5.96 o 
   8   3   6       65.19       70.00      0.71 o 
   9   3   6      117.36      120.58      1.12 o 
  10   3   6       36.16       37.95      0.44 o 
  11   3   6      552.09      573.02      2.63 o 
  12   3   6      747.44      747.98      6.14 o 
  13   3   6       50.35       55.86      1.35 o 
  14   3   6       82.97       84.68      1.26 o 
  15   3   6        0.01       -0.21      0.31 o 
  16   3   6       68.25       60.29      0.94 o 
  17   3   6       41.58       39.98      0.71 o 
  18   3   6        7.69        4.77      0.49 o 
  19   3   6        5.17        0.95      0.37 o 
  20   3   6        2.55        2.45      0.40 o 
  21   3   6        2.71        1.48      0.40 o 
  22   3   6        4.98        8.99      0.53 o 
  23   3   6      100.07       97.56      1.07 o 
  24   3   6       30.27       30.27      0.89 o 
  25   3   6        0.84        0.64      0.60 o 
 -27   4   6        7.04        6.74      0.94 o 
 -26   4   6        1.93       -0.29      0.79 o 
 -25   4   6       78.30       91.95      1.42 o 
 -24   4   6       10.77       10.82      0.73 o 
 -23   4   6       75.96       73.29      1.52 o 
 -22   4   6       27.40       27.21      1.39 o 
 -21   4   6      141.02      145.78      2.76 o 
 -20   4   6      129.10      131.47      2.37 o 
 -19   4   6       32.85       33.66      0.82 o 
 -18   4   6       23.33       18.82      0.78 o 
 -17   4   6      222.42      215.91      2.40 o 
 -16   4   6      235.88      242.60      2.67 o 
 -15   4   6       44.24       43.40      1.67 o 
 -14   4   6      784.95      712.91      7.00 o 
 -13   4   6      136.39      136.30      2.29 o 
 -12   4   6        8.70        8.41      0.57 o 
 -11   4   6       94.21       85.34      1.23 o 
 -10   4   6      732.19      706.56      4.18 o 
  -9   4   6      329.23      341.59      2.95 o 
  -8   4   6     1165.70     1205.90      9.71 o 
  -7   4   6      106.98      108.80      1.92 o 
  -6   4   6       49.84       52.14      1.84 o 
  -5   4   6      385.05      407.32      5.37 o 
  -4   4   6     1211.10     1195.75      6.53 o 
  -3   4   6        0.04       -0.38      0.38 o 
  -2   4   6      192.04      198.44      4.47 o 
  -1   4   6       10.41        7.14      0.65 o 
   0   4   6        1.64        2.32      0.35 o 
   1   4   6      169.25      159.25      1.89 o 
   2   4   6       59.93       51.24      1.23 o 
   3   4   6      537.30      547.07     12.57 o 
   4   4   6      589.75      593.90      7.28 o 
   5   4   6        1.89        2.37      0.42 o 
   6   4   6     1133.45     1071.40     11.45 o 
   7   4   6       12.63       14.60      1.09 o 
   8   4   6       81.02       79.90      1.31 o 
   9   4   6      183.84      192.06      1.65 o 
  10   4   6       48.21       50.91      0.79 o 
  11   4   6     1366.37     1337.74     13.19 o 
  12   4   6      311.97      319.85      3.10 o 
  13   4   6      465.93      433.18      5.23 o 
  14   4   6       86.79       85.43      0.85 o 
  15   4   6      162.27      151.69      1.43 o 
  16   4   6       41.29       45.91      1.16 o 
  17   4   6       54.20       51.25      1.31 o 
  18   4   6       37.66       39.32      1.63 o 
  19   4   6       13.00       11.03      1.40 o 
  20   4   6        0.18       -0.60      0.60 o 
  21   4   6       16.48       11.08      0.56 o 
  22   4   6       31.08       27.03      0.94 o 
  23   4   6        1.71        1.29      0.54 o 
  24   4   6        4.38        5.70      0.64 o 
 -25   5   6        8.30        5.20      0.86 o 
 -24   5   6        7.27        6.25      1.11 o 
 -23   5   6        3.26        1.72      0.67 o 
 -22   5   6       39.41       29.68      1.31 o 
 -21   5   6      113.67      128.64      4.30 o 
 -20   5   6        0.45        1.41      0.95 o 
 -19   5   6       32.63       33.47      1.66 o 
 -18   5   6       11.71        7.93      0.55 o 
 -17   5   6        4.05        1.88      0.51 o 
 -16   5   6       26.84       29.33      1.00 o 
 -15   5   6      110.04      109.40      1.44 o 
 -14   5   6        0.93        0.03      0.45 o 
 -13   5   6       60.68       56.50      1.39 o 
 -12   5   6      101.20      111.22      1.68 o 
 -11   5   6      546.68      565.80      5.21 o 
 -10   5   6      135.73      139.26      2.32 o 
  -9   5   6        1.42        1.78      0.84 o 
  -8   5   6       42.58       40.96      2.58 o 
  -7   5   6      803.15      768.50      7.99 o 
  -6   5   6      134.26      133.96      2.22 o 
  -5   5   6        1.19        0.47      0.33 o 
  -4   5   6        7.92        6.69      0.78 o 
  -3   5   6      224.76      200.55      1.87 o 
  -2   5   6       59.34       51.24      0.96 o 
  -1   5   6       12.98        3.95      1.08 o 
   0   5   6      158.14      146.82      4.77 o 
   1   5   6      111.91      117.27      4.71 o 
   2   5   6     1183.32     1231.04     15.58 o 
   3   5   6       55.07       53.96      0.63 o 
   4   5   6      233.94      227.82      3.59 o 
   5   5   6        3.22       -0.34      0.34 o 
   6   5   6      555.02      561.86      4.33 o 
   7   5   6      256.98      260.25      2.16 o 
   8   5   6      334.09      302.86      2.39 o 
   9   5   6       27.46       29.70      0.98 o 
  10   5   6      111.33      118.49      1.26 o 
  11   5   6      492.98      490.15      5.27 o 
  12   5   6       12.86        8.49      0.65 o 
  13   5   6        5.85        4.73      0.47 o 
  14   5   6       10.14       10.93      0.80 o 
  15   5   6      224.07      243.76      1.65 o 
  16   5   6      199.66      221.58      2.29 o 
  17   5   6       86.61       89.52      1.12 o 
  18   5   6       70.63       74.23      1.32 o 
  19   5   6       37.27       39.50      1.12 o 
  20   5   6        0.10       -0.23      0.62 o 
  21   5   6       15.28       13.91      1.33 o 
  22   5   6        0.53       -0.59      0.59 o 
 -22   6   6        4.60        4.99      1.03 o 
 -21   6   6       67.68       76.43      1.48 o 
 -20   6   6        2.13        3.62      0.77 o 
 -19   6   6       18.87       15.30      1.85 o 
 -18   6   6       40.04       40.25      2.18 o 
 -17   6   6        9.69        8.60      0.62 o 
 -16   6   6        0.04        0.11      0.52 o 
 -15   6   6       85.46       79.20      1.05 o 
 -14   6   6       18.86       15.89      1.04 o 
 -13   6   6        3.00        1.08      0.49 o 
 -12   6   6       44.43       41.89      0.82 o 
 -11   6   6      772.39      737.01      6.30 o 
 -10   6   6       51.42       55.75      0.93 o 
  -9   6   6      400.37      374.73      5.75 o 
  -8   6   6        0.42        1.22      0.49 o 
  -7   6   6       85.89       84.47      1.00 o 
  -6   6   6      168.01      170.71      1.86 o 
  -5   6   6        3.08        6.96      0.46 o 
  -4   6   6      483.61      520.76      4.20 o 
  -3   6   6       69.63       74.83      1.66 o 
  -2   6   6      121.84      106.59      2.70 o 
  -1   6   6      168.06      146.15      2.00 o 
   0   6   6       99.42      104.56      2.70 o 
   1   6   6       14.14        8.16      0.80 o 
   2   6   6        6.71        2.32      0.38 o 
   3   6   6       28.60       27.29      0.90 o 
   4   6   6       40.97       32.32      0.96 o 
   5   6   6       65.25       68.85      1.19 o 
   6   6   6        4.93        1.78      0.41 o 
   7   6   6      146.22      133.50      1.87 o 
   8   6   6        8.81       10.13      0.50 o 
   9   6   6        0.58       -0.13      0.40 o 
  10   6   6        7.64        7.98      0.46 o 
  11   6   6       21.56       20.05      1.19 o 
  12   6   6        7.46        5.70      0.50 o 
  13   6   6        0.99       -0.45      0.45 o 
  14   6   6        4.52        0.25      0.47 o 
  15   6   6        0.36       -0.21      0.49 o 
  16   6   6       14.30       12.57      0.64 o 
  17   6   6        5.37       10.72      0.59 o 
  18   6   6       77.30       86.82      1.07 o 
  19   6   6        0.83        1.35      1.03 o 
 -19   7   6       37.21       43.88      1.72 o 
 -18   7   6       43.30       47.34      3.18 o 
 -17   7   6        2.37        1.37      0.97 o 
 -16   7   6       13.46       20.35      1.59 o 
 -15   7   6      144.30      161.83      5.75 o 
 -14   7   6       51.33       64.09      1.79 o 
 -13   7   6       20.07       17.71      1.28 o 
 -12   7   6       13.42       15.57      1.45 o 
 -11   7   6       17.13       21.92      0.99 o 
 -10   7   6      108.97      113.45      1.32 o 
  -9   7   6       61.42       68.46      2.06 o 
  -8   7   6        8.13        8.97      0.59 o 
  -7   7   6       93.62       93.82      1.18 o 
  -6   7   6        3.29        2.10      0.52 o 
  -5   7   6       14.14       14.19      0.95 o 
  -4   7   6       21.94       24.05      1.00 o 
  -3   7   6       19.01       19.47      0.79 o 
  -2   7   6       88.92       79.92      1.02 o 
  -1   7   6       14.47       10.62      0.51 o 
   0   7   6      196.41      193.17      2.47 o 
   1   7   6        4.60        5.43      0.47 o 
   2   7   6        0.97       -0.46      0.46 o 
   3   7   6       33.51       32.26      1.24 o 
   4   7   6      183.83      178.43      2.80 o 
   5   7   6       34.02       35.05      1.61 o 
   6   7   6        2.25        0.68      0.77 o 
   7   7   6       10.46        7.50      0.49 o 
   8   7   6        5.42        4.99      0.51 o 
   9   7   6      300.64      320.10      3.89 o 
  10   7   6       52.65       57.94      1.35 o 
  11   7   6       17.45       28.58      0.93 o 
  12   7   6        4.94        5.73      0.53 o 
  13   7   6        3.72        1.30      0.52 o 
  14   7   6        6.70        6.88      0.57 o 
  15   7   6       10.84       12.21      0.59 o 
 -13   8   6        8.44        7.86      1.50 o 
 -12   8   6       32.94       42.63      2.65 o 
 -11   8   6        0.77        2.11      1.15 o 
 -10   8   6       21.31       22.39      1.51 o 
  -9   8   6       57.74       63.51      3.64 o 
  -8   8   6       23.97       19.64      1.51 o 
  -7   8   6        7.44        4.61      0.83 o 
  -6   8   6       13.83        7.81      0.70 o 
  -5   8   6        8.30        4.38      0.65 o 
  -4   8   6       43.36       43.24      1.02 o 
  -3   8   6      126.60      127.84      2.19 o 
  -2   8   6       10.47       12.14      1.05 o 
  -1   8   6      114.34      125.64      1.12 o 
   0   8   6       24.89       28.46      0.82 o 
   1   8   6       10.33        3.87      0.50 o 
   2   8   6        9.81        3.26      0.51 o 
   3   8   6        6.03        2.44      0.61 o 
   4   8   6        3.22       -0.30      0.73 o 
   5   8   6       44.17       32.92      1.84 o 
   6   8   6       22.54       21.67      2.20 o 
   7   8   6      102.67      114.21      2.30 o 
   8   8   6      105.46      128.21      2.64 o 
   9   8   6        2.13        3.82      1.17 o 
 -30   1   7        0.50        3.16      1.28 o 
 -29   1   7      155.95      184.24      3.40 o 
 -28   1   7       13.09       17.37      2.07 o 
 -27   1   7        0.51        2.11      0.61 o 
 -26   1   7        0.50       -0.24      0.59 o 
 -25   1   7       29.56       29.00      0.99 o 
 -24   1   7       19.80       16.88      0.90 o 
 -23   1   7       35.07       32.92      0.93 o 
 -22   1   7       37.99       35.62      0.90 o 
 -21   1   7      330.65      307.50      1.76 o 
 -20   1   7       12.39       12.83      1.10 o 
 -19   1   7      307.21      248.74      2.30 o 
 -18   1   7      439.12      445.71      2.62 o 
 -17   1   7      299.70      276.96      1.82 o 
 -16   1   7       10.41       10.99      0.38 o 
 -15   1   7       36.29       36.14      0.51 o 
 -14   1   7       70.50       67.12      0.68 o 
 -13   1   7       76.96       63.58      0.51 o 
 -12   1   7      215.31      203.23      0.71 o 
 -11   1   7       72.65       85.59      0.66 o 
 -10   1   7      356.80      371.11      0.97 o 
  -9   1   7      194.29      204.21      0.69 o 
  -8   1   7      267.61      267.36      1.37 o 
  -7   1   7      893.75      912.32      3.21 o 
  -6   1   7     1054.06     1043.52      2.39 o 
  -5   1   7     1521.51     1415.23     10.03 o 
  -4   1   7      171.53      160.58      0.86 o 
  -3   1   7       35.35       29.68      0.51 o 
  -2   1   7      280.70      289.60      1.47 o 
  -1   1   7      701.78      783.93      3.49 o 
   0   1   7     3149.58     3387.89     26.15 o 
   1   1   7      331.18      260.04      2.06 o 
   2   1   7      111.19      130.48      2.00 o 
   3   1   7     2799.23     2901.68     21.57 o 
   4   1   7     1618.55     1611.05     14.54 o 
   5   1   7      619.64      599.86      4.73 o 
   6   1   7      603.12      606.34      4.38 o 
   7   1   7       44.12       46.66      1.41 o 
   8   1   7      129.60      117.03      1.02 o 
   9   1   7      156.93      154.49      1.07 o 
  10   1   7      189.51      194.12      1.08 o 
  11   1   7     1147.20     1169.70      7.33 o 
  12   1   7       29.09       35.35      0.97 o 
  13   1   7      451.51      453.41      1.09 o 
  14   1   7       18.97       14.53      0.77 o 
  15   1   7      160.76      155.26      0.77 o 
  16   1   7       98.08       94.07      0.77 o 
  17   1   7       77.24       79.24      0.79 o 
  18   1   7      308.00      329.93      2.54 o 
  19   1   7      168.22      169.12      1.85 o 
  20   1   7        1.40        1.10      0.47 o 
  21   1   7       31.10       27.84      0.79 o 
  22   1   7       11.90       10.47      0.59 o 
  23   1   7        8.38        7.52      0.59 o 
  24   1   7        8.35        6.06      0.59 o 
  25   1   7       21.56       21.15      0.97 o 
  26   1   7        3.11        1.31      0.75 o 
 -29   2   7        2.95        5.33      0.74 o 
 -28   2   7       13.90       16.43      1.00 o 
 -27   2   7       31.87       39.46      1.82 o 
 -26   2   7        0.01        1.52      0.63 o 
 -25   2   7        4.50        9.34      0.67 o 
 -24   2   7        1.39        1.79      0.57 o 
 -23   2   7        5.97        6.22      0.62 o 
 -22   2   7      137.61      122.26      1.60 o 
 -21   2   7       45.38       41.42      0.90 o 
 -20   2   7      285.87      240.19      1.63 o 
 -19   2   7      109.85      103.45      1.04 o 
 -18   2   7        8.93        7.51      0.41 o 
 -17   2   7      261.93      237.45      1.81 o 
 -16   2   7        6.36        0.60      0.34 o 
 -15   2   7      327.28      318.73      2.03 o 
 -14   2   7      447.87      437.64      3.00 o 
 -13   2   7      116.58      103.69      0.78 o 
 -12   2   7      311.54      328.43      1.54 o 
 -11   2   7     1467.21     1462.58      5.19 o 
 -10   2   7       87.24       88.17      1.00 o 
  -9   2   7      435.43      467.51      2.16 o 
  -8   2   7       15.40       18.02      0.33 o 
  -7   2   7      439.60      447.97      1.03 o 
  -6   2   7      474.80      536.92      3.21 o 
  -5   2   7     1271.11     1294.39      6.87 o 
  -4   2   7      176.80      192.34      0.68 o 
  -3   2   7       11.26       17.22      0.69 o 
  -2   2   7       59.59       49.29      0.85 o 
  -1   2   7     1181.00     1136.10      6.87 o 
   0   2   7      727.12      727.29      4.46 o 
   1   2   7      142.83      151.61      1.33 o 
   2   2   7     1520.13     1722.57     15.79 o 
   3   2   7     1330.24     1374.90      8.56 o 
   4   2   7      486.99      540.28      3.97 o 
   5   2   7       92.89      102.95      1.20 o 
   6   2   7       19.77       34.63      0.96 o 
   7   2   7      175.76      180.69      1.71 o 
   8   2   7     1651.68     1664.06     10.87 o 
   9   2   7     1071.67     1110.21      6.93 o 
  10   2   7       99.08      108.29      1.34 o 
  11   2   7       15.96       17.03      1.36 o 
  12   2   7      229.36      233.30      1.98 o 
  13   2   7        1.72        0.53      0.43 o 
  14   2   7       32.73       27.17      1.22 o 
  15   2   7      237.97      234.84      1.42 o 
  16   2   7       26.15       29.86      1.52 o 
  17   2   7        1.70        1.24      0.46 o 
  18   2   7        6.99        4.81      0.49 o 
  19   2   7        5.45        5.14      0.41 o 
  20   2   7        1.28       -0.13      0.38 o 
  21   2   7        1.50        0.05      0.48 o 
  22   2   7        7.64        5.76      0.53 o 
  23   2   7       79.00       78.84      1.17 o 
  24   2   7        4.81        6.02      0.57 o 
  25   2   7       28.94       26.80      0.99 o 
 -28   3   7        5.90        8.03      1.45 o 
 -27   3   7      380.74      452.40      5.03 o 
 -26   3   7      193.97      239.22      5.35 o 
 -25   3   7       16.51       23.15      1.33 o 
 -24   3   7        2.60        2.33      0.61 o 
 -23   3   7       10.37        8.80      0.65 o 
 -22   3   7       13.46        9.89      0.63 o 
 -21   3   7      192.86      173.82      1.46 o 
 -20   3   7       49.47       48.37      0.91 o 
 -19   3   7      243.19      230.88      3.02 o 
 -18   3   7        8.72       16.77      1.00 o 
 -17   3   7     1968.77     1919.38     24.05 o 
 -16   3   7      149.23      151.97      2.04 o 
 -15   3   7     2050.60     2035.71     11.99 o 
 -14   3   7       46.07       41.96      2.43 o 
 -13   3   7        0.02       -0.11      0.33 o 
 -12   3   7       45.88       42.06      0.57 o 
 -11   3   7       19.58       12.38      1.07 o 
 -10   3   7        1.38        0.09      0.44 o 
  -9   3   7       22.22       15.17      0.37 o 
  -8   3   7      302.75      284.90      2.71 o 
  -7   3   7      167.14      165.52      1.40 o 
  -6   3   7      224.85      238.32      1.66 o 
  -5   3   7      110.78      118.38      1.02 o 
  -4   3   7      256.70      265.54      2.46 o 
  -3   3   7       16.27       19.57      0.50 o 
  -2   3   7       72.66       74.65      0.93 o 
  -1   3   7      101.13       83.97      0.43 o 
   0   3   7       62.23       72.18      0.75 o 
   1   3   7      128.71      141.29      1.41 o 
   2   3   7      176.01      203.21      1.63 o 
   3   3   7       92.03       87.85      0.99 o 
   4   3   7        8.29        4.66      0.24 o 
   5   3   7      179.29      197.98      1.22 o 
   6   3   7       79.83       79.65      0.72 o 
   7   3   7       59.33       62.84      1.02 o 
   8   3   7       15.92       19.39      0.88 o 
   9   3   7      241.09      237.86      2.40 o 
  10   3   7      472.03      478.01      3.28 o 
  11   3   7      134.80      141.26      1.61 o 
  12   3   7      159.96      162.68      1.83 o 
  13   3   7       43.87       48.65      1.40 o 
  14   3   7      118.80      128.83      1.42 o 
  15   3   7      257.38      268.80      2.62 o 
  16   3   7       91.62       90.19      1.70 o 
  17   3   7       30.11       34.56      0.85 o 
  18   3   7        0.00       -0.36      0.36 o 
  19   3   7        1.44        0.66      0.38 o 
  20   3   7       18.07       16.62      0.61 o 
  21   3   7       10.88       11.36      0.55 o 
  22   3   7       32.68       26.79      0.91 o 
  23   3   7       11.85       11.23      0.64 o 
  24   3   7        1.88        1.61      0.66 o 
 -27   4   7       44.83       46.75      1.50 o 
 -26   4   7       27.15       24.54      2.15 o 
 -25   4   7        1.06       -0.94      0.94 o 
 -24   4   7        3.13        0.90      0.74 o 
 -23   4   7        8.64       11.37      1.26 o 
 -22   4   7       31.84       27.56      1.32 o 
 -21   4   7      108.30      122.92      2.30 o 
 -20   4   7        0.61        1.86      0.59 o 
 -19   4   7      220.13      224.13      2.90 o 
 -18   4   7        0.72        1.42      0.58 o 
 -17   4   7        2.35        1.48      0.47 o 
 -16   4   7      157.26      143.20      2.86 o 
 -15   4   7      600.88      556.08      7.03 o 
 -14   4   7      162.74      170.51      2.32 o 
 -13   4   7       63.25       53.58      1.06 o 
 -12   4   7       55.33       57.66      1.23 o 
 -11   4   7      877.62      834.48      7.77 o 
 -10   4   7       59.91       64.35      1.21 o 
  -9   4   7      441.56      433.96     11.41 o 
  -8   4   7      230.76      228.31      1.42 o 
  -7   4   7       49.81       60.39      1.77 o 
  -6   4   7       15.10       15.78      0.80 o 
  -5   4   7      146.01      147.99      1.59 o 
  -4   4   7       55.15       54.99      0.89 o 
  -3   4   7       96.82       98.00      1.30 o 
  -2   4   7        0.44        0.27      0.29 o 
  -1   4   7      174.82      166.90      2.52 o 
   0   4   7       49.32       40.77      0.69 o 
   1   4   7        8.75        3.72      0.22 o 
   2   4   7       16.14       15.37      1.72 o 
   3   4   7      194.57      166.75      3.66 o 
   4   4   7      123.24      123.46      3.65 o 
   5   4   7      972.30      950.16     10.45 o 
   6   4   7      319.55      285.93      2.77 o 
   7   4   7        2.63        1.31      0.28 o 
   8   4   7     1115.11     1122.20     13.72 o 
   9   4   7      485.65      438.04      4.15 o 
  10   4   7       42.48       33.68      0.92 o 
  11   4   7       75.35       87.96      1.84 o 
  12   4   7      240.19      233.66      2.47 o 
  13   4   7      135.33      151.46      2.20 o 
  14   4   7      140.96      144.95      1.93 o 
  15   4   7       15.57        7.15      0.48 o 
  16   4   7       51.77       49.67      1.17 o 
  17   4   7       49.46       45.79      0.99 o 
  18   4   7       33.62       28.49      0.98 o 
  19   4   7        0.02       -0.09      0.47 o 
  20   4   7       24.48       20.74      1.07 o 
  21   4   7        2.48        0.47      0.54 o 
  22   4   7        6.80        3.95      0.57 o 
  23   4   7        2.62        2.62      1.09 o 
 -25   5   7        3.22        2.49      1.50 o 
 -24   5   7       31.53       32.56      1.34 o 
 -23   5   7       15.52       14.28      0.91 o 
 -22   5   7       78.57       79.55      1.76 o 
 -21   5   7        2.15        3.28      0.77 o 
 -20   5   7      321.48      365.94      3.72 o 
 -19   5   7        7.52        6.57      0.67 o 
 -18   5   7        0.07        0.11      0.57 o 
 -17   5   7       99.67       88.66      1.21 o 
 -16   5   7        9.82       11.96      0.75 o 
 -15   5   7       61.42       55.39      0.93 o 
 -14   5   7       34.66       33.00      0.88 o 
 -13   5   7        8.90        7.21      0.54 o 
 -12   5   7      153.85      169.62      2.57 o 
 -11   5   7      671.17      658.15      8.43 o 
 -10   5   7        1.16        4.21      0.61 o 
  -9   5   7        1.05        0.45      0.92 o 
  -8   5   7      421.58      449.36      6.60 o 
  -7   5   7       10.58       16.83      1.12 o 
  -6   5   7      241.46      246.30      4.11 o 
  -5   5   7      224.51      238.73      2.48 o 
  -4   5   7       47.94       52.48      1.63 o 
  -3   5   7       23.74       18.01      1.00 o 
  -2   5   7       89.47       85.42      1.40 o 
  -1   5   7       16.76       13.91      2.17 o 
   0   5   7      479.26      469.26      8.94 o 
   1   5   7      505.62      535.25     11.84 o 
   2   5   7      909.09      918.32     25.96 o 
   3   5   7       14.69       10.61      1.17 o 
   4   5   7       11.15        7.60      0.56 o 
   5   5   7        1.25       -0.75      0.75 o 
   6   5   7      179.07      182.09      3.73 o 
   7   5   7      132.59      131.05      2.64 o 
   8   5   7      226.57      220.96      2.13 o 
   9   5   7       17.92       22.62      1.95 o 
  10   5   7      439.35      434.39      3.76 o 
  11   5   7       87.58       83.64      1.29 o 
  12   5   7      148.88      156.94      1.09 o 
  13   5   7       28.28       20.75      1.04 o 
  14   5   7      453.34      453.08      4.13 o 
  15   5   7        1.57        5.63      0.63 o 
  16   5   7      161.33      152.45      1.59 o 
  17   5   7        0.04        1.54      0.55 o 
  18   5   7       91.88       88.82      1.29 o 
  19   5   7        5.19        3.03      0.67 o 
  20   5   7        9.40        9.00      0.59 o 
  21   5   7        4.29        2.37      1.06 o 
 -22   6   7        8.00        9.90      1.10 o 
 -21   6   7       25.46       29.48      1.63 o 
 -20   6   7        9.41        9.03      0.86 o 
 -19   6   7       31.36       37.47      1.33 o 
 -18   6   7        2.45        2.89      0.66 o 
 -17   6   7       56.29       60.22      1.20 o 
 -16   6   7        8.51        8.73      0.68 o 
 -15   6   7       75.56       73.55      1.23 o 
 -14   6   7       23.91       21.36      0.93 o 
 -13   6   7        0.00        0.61      0.51 o 
 -12   6   7        0.88        2.25      0.51 o 
 -11   6   7       59.38       59.74      0.98 o 
 -10   6   7        0.25        2.07      0.49 o 
  -9   6   7      125.41      126.77      1.77 o 
  -8   6   7       48.61       55.97      0.91 o 
  -7   6   7      234.53      239.78      3.20 o 
  -6   6   7      275.14      275.79      4.75 o 
  -5   6   7      244.31      250.34      3.01 o 
  -4   6   7       12.11       13.09      0.72 o 
  -3   6   7       39.23       35.90      1.23 o 
  -2   6   7      509.95      488.18      6.68 o 
  -1   6   7        3.85        5.21      1.44 o 
   0   6   7      189.41      198.74      3.78 o 
   1   6   7       45.87       45.01      2.22 o 
   2   6   7        0.01       -0.42      0.42 o 
   3   6   7       43.25       40.27      1.14 o 
   4   6   7      116.41       98.10      2.44 o 
   5   6   7        1.45       -0.41      0.41 o 
   6   6   7       16.82       13.81      0.68 o 
   7   6   7        4.15        2.15      0.39 o 
   8   6   7       27.22       26.95      1.56 o 
   9   6   7       91.09       83.83      2.40 o 
  10   6   7      117.11      130.63      1.96 o 
  11   6   7       17.52       13.83      0.99 o 
  12   6   7        0.27       -0.35      0.50 o 
  13   6   7      102.02      103.76      1.60 o 
  14   6   7       24.69       22.19      1.42 o 
  15   6   7        1.54        3.20      0.51 o 
  16   6   7       15.23       10.97      0.59 o 
  17   6   7        5.06        3.08      0.55 o 
  18   6   7       15.62       10.32      0.67 o 
 -18   7   7       18.70       21.76      2.43 o 
 -17   7   7        0.94        0.87      0.88 o 
 -16   7   7        0.79        0.17      0.96 o 
 -15   7   7       48.98       46.95      1.21 o 
 -14   7   7        4.65        5.37      0.67 o 
 -13   7   7       33.98       34.25      1.09 o 
 -12   7   7      166.27      176.44      3.80 o 
 -11   7   7        2.60        3.75      0.77 o 
 -10   7   7        7.34        8.42      0.60 o 
  -9   7   7        6.89       11.32      0.74 o 
  -8   7   7        3.34        2.03      0.55 o 
  -7   7   7        1.49        0.61      0.49 o 
  -6   7   7        9.58        7.87      0.55 o 
  -5   7   7      102.67       90.25      1.06 o 
  -4   7   7       82.59       82.39      1.48 o 
  -3   7   7        0.74       -0.11      0.60 o 
  -2   7   7      160.45      172.38      1.97 o 
  -1   7   7       41.05       41.29      1.64 o 
   0   7   7      333.03      342.55      2.21 o 
   1   7   7      155.39      159.97      1.97 o 
   2   7   7       21.41       15.27      0.68 o 
   3   7   7       92.52       79.05      1.76 o 
   4   7   7       13.95        9.17      0.50 o 
   5   7   7       36.67       41.87      0.96 o 
   6   7   7      131.46      128.65      1.80 o 
   7   7   7       72.82       73.22      1.43 o 
   8   7   7       22.29       16.51      0.71 o 
   9   7   7        6.76        4.76      0.49 o 
  10   7   7       29.75       39.65      1.25 o 
  11   7   7       66.87       75.76      1.37 o 
  12   7   7       35.64       36.83      0.87 o 
  13   7   7        3.35        3.18      0.55 o 
  14   7   7       22.46       23.11      1.10 o 
 -11   8   7       27.00       42.43      1.41 o 
 -10   8   7        1.22        2.43      0.96 o 
  -9   8   7        6.53        8.28      0.92 o 
  -8   8   7        1.56       -0.60      1.14 o 
  -7   8   7       17.78       16.82      1.06 o 
  -6   8   7        0.67       -0.64      0.64 o 
  -5   8   7       35.84       38.38      0.90 o 
  -4   8   7       36.88       40.95      0.94 o 
  -3   8   7       44.98       51.08      1.52 o 
  -2   8   7       19.31       25.26      0.87 o 
  -1   8   7       13.71       19.11      1.08 o 
   0   8   7       21.76       23.78      1.20 o 
   1   8   7        3.30        0.76      0.49 o 
   2   8   7       42.42       41.74      0.93 o 
   3   8   7        0.04       -1.01      1.01 o 
   4   8   7        1.08       -0.79      0.79 o 
   5   8   7        7.71        4.67      0.67 o 
   6   8   7        9.64        6.81      0.66 o 
   7   8   7       33.39       44.53      1.35 o 
 -29   0   8       13.94       15.10      1.23 o 
 -28   0   8       50.32       62.62      1.76 o 
 -27   0   8      228.78      262.24      2.73 o 
 -26   0   8       30.67       29.75      1.49 o 
 -25   0   8      103.90      107.19      1.85 o 
 -24   0   8       99.42       90.76      1.76 o 
 -23   0   8       36.95       23.63      1.20 o 
 -22   0   8        3.70        5.59      0.87 o 
 -21   0   8      744.98      638.59     14.03 o 
 -20   0   8        0.68       12.97      1.62 o 
 -19   0   8     1481.22     1430.41     17.47 o 
 -18   0   8      927.19      865.76     12.57 o 
 -17   0   8      113.25      136.25      2.83 o 
 -16   0   8      115.19       98.47      2.07 o 
 -15   0   8       51.84       62.65      1.25 o 
 -14   0   8      792.64      809.15      6.65 o 
 -13   0   8       86.45       88.15      1.41 o 
 -12   0   8      303.03      353.77      1.77 o 
 -11   0   8      288.78      272.77      2.95 o 
 -10   0   8     1697.45     1633.41     10.17 o 
  -9   0   8      233.26      257.25      1.87 o 
  -8   0   8      106.61      118.94      0.74 o 
  -7   0   8      121.89      113.29      1.78 o 
  -6   0   8      162.95      153.61      1.56 o 
  -5   0   8     1974.30     2119.55     11.03 o 
  -4   0   8      194.68      179.38      1.07 o 
  -3   0   8       68.52       80.57      2.02 o 
  -2   0   8     2050.53     2136.60     14.92 o 
  -1   0   8     2507.18     2383.64     14.58 o 
   0   0   8      106.09      115.96      2.77 o 
   1   0   8      800.42      850.56     12.01 o 
   2   0   8     9076.15     9325.57    155.53 o 
   4   0   8     4420.57     4207.09    243.71 o 
   5   0   8      576.13      544.25      6.08 o 
   6   0   8      184.41      201.45      2.26 o 
   7   0   8      206.65      191.61      1.70 o 
   8   0   8       42.47       31.65      1.80 o 
   9   0   8        0.17        1.20      0.27 o 
  10   0   8       16.72       17.50      0.48 o 
  11   0   8       41.64       39.65      0.61 o 
  12   0   8        2.24        1.85      0.32 o 
  13   0   8       11.13        9.40      0.92 o 
  14   0   8      185.13      193.49      2.60 o 
  15   0   8      251.22      245.97      3.67 o 
  16   0   8       14.30       11.40      0.63 o 
  17   0   8       22.40       18.80      0.78 o 
  18   0   8      220.02      246.59      2.05 o 
  19   0   8       57.13       61.60      1.15 o 
  20   0   8        3.11        4.50      0.69 o 
  21   0   8       50.92       55.33      1.23 o 
  22   0   8       45.85       65.46      1.29 o 
  23   0   8      252.45      272.94      2.27 o 
  24   0   8      216.01      225.62      2.20 o 
  25   0   8      108.87      133.43      2.33 o 
 -29   1   8      128.23      157.63      2.50 o 
 -28   1   8       94.70      110.70      2.48 o 
 -27   1   8       19.95       14.85      1.64 o 
 -26   1   8        0.22        0.60      0.61 o 
 -25   1   8      196.50      187.87      1.62 o 
 -24   1   8       98.72      102.66      2.59 o 
 -23   1   8        0.91        1.85      0.56 o 
 -22   1   8       18.74       16.08      0.83 o 
 -21   1   8       22.54       17.41      0.91 o 
 -20   1   8      164.64      141.62      1.17 o 
 -19   1   8       80.91       60.47      1.35 o 
 -18   1   8     1259.32     1108.49      9.07 o 
 -17   1   8      160.24      156.96      2.34 o 
 -16   1   8      104.23       98.97      0.98 o 
 -15   1   8       80.30       62.39      0.72 o 
 -14   1   8       73.87       74.21      0.67 o 
 -13   1   8       13.07       17.06      0.44 o 
 -12   1   8      108.13      104.08      0.58 o 
 -11   1   8       32.95       30.71      0.60 o 
 -10   1   8      583.43      613.81      3.61 o 
  -9   1   8      110.87      114.16      1.12 o 
  -8   1   8      135.61      141.61      0.81 o 
  -7   1   8       92.10       79.88      0.58 o 
  -6   1   8      143.04      130.81      0.43 o 
  -5   1   8        0.00        0.08      0.14 o 
  -4   1   8      133.07      104.00      0.61 o 
  -3   1   8      257.52      291.92      1.96 o 
  -2   1   8       32.83       26.86      0.38 o 
  -1   1   8      143.50      140.27      0.90 o 
   0   1   8       90.78       89.71      1.32 o 
   1   1   8      628.77      600.06      5.15 o 
   2   1   8     1764.56     1898.12     16.25 o 
   3   1   8      476.21      417.27      3.04 o 
   4   1   8      207.85      214.87      1.98 o 
   5   1   8      480.35      552.30      4.77 o 
   6   1   8       33.74       45.59      0.92 o 
   7   1   8      204.82      212.98      1.66 o 
   8   1   8      317.14      320.98      2.26 o 
   9   1   8      115.22      119.65      1.01 o 
  10   1   8       38.11       40.90      0.55 o 
  11   1   8     1026.28     1053.98      6.18 o 
  12   1   8      297.66      307.24      2.63 o 
  13   1   8      419.52      399.55      2.90 o 
  14   1   8        5.42        3.45      0.40 o 
  15   1   8       75.73       76.85      0.69 o 
  16   1   8        1.72        0.18      0.32 o 
  17   1   8       22.81       17.80      0.73 o 
  18   1   8        5.46        4.22      0.42 o 
  19   1   8       31.61       31.80      0.84 o 
  20   1   8      126.36      121.19      1.14 o 
  21   1   8       22.56       33.43      1.03 o 
  22   1   8      114.67      118.37      1.19 o 
  23   1   8        2.01        3.48      0.58 o 
  24   1   8        7.82        9.26      0.63 o 
  25   1   8       65.55       76.22      1.54 o 
 -29   2   8       34.72       46.70      1.53 o 
 -28   2   8      177.87      198.46      1.82 o 
 -27   2   8       26.42       27.11      2.36 o 
 -26   2   8        5.13        6.06      0.68 o 
 -25   2   8        1.55        1.22      0.59 o 
 -24   2   8       69.59       66.68      1.13 o 
 -23   2   8        1.07        1.93      0.57 o 
 -22   2   8        5.19        5.17      0.57 o 
 -21   2   8       30.05       25.36      0.91 o 
 -20   2   8        2.07        1.75      0.51 o 
 -19   2   8       25.32       25.39      0.81 o 
 -18   2   8       45.28       27.52      1.12 o 
 -17   2   8       31.98       19.37      0.74 o 
 -16   2   8       10.05       10.07      0.52 o 
 -15   2   8      390.59      374.46      2.36 o 
 -14   2   8     2809.17     2678.29     16.26 o 
 -13   2   8      427.39      421.89      2.44 o 
 -12   2   8      699.08      696.14      3.37 o 
 -11   2   8      472.17      423.72      3.20 o 
 -10   2   8        2.34        2.66      0.21 o 
  -9   2   8        0.67        1.43      0.20 o 
  -8   2   8      447.23      427.22      1.95 o 
  -7   2   8     1274.28     1304.50      5.92 o 
  -6   2   8      546.69      526.86      1.51 o 
  -5   2   8       41.79       54.21      0.85 o 
  -4   2   8        1.28        4.73      0.58 o 
  -3   2   8      857.91      896.37      5.00 o 
  -2   2   8       12.93        8.98      0.37 o 
  -1   2   8        2.54        5.30      0.71 o 
   0   2   8      481.55      467.84      3.50 o 
   1   2   8      262.57      281.89      2.10 o 
   2   2   8       20.01       27.05      1.55 o 
   3   2   8     1077.20     1119.69      6.24 o 
   4   2   8      698.84      748.31      3.95 o 
   5   2   8      188.24      173.68      1.06 o 
   6   2   8      363.48      389.68      3.04 o 
   7   2   8       65.61       67.50      1.08 o 
   8   2   8      116.93      128.17      1.37 o 
   9   2   8       87.17       96.73      0.95 o 
  10   2   8       41.77       44.47      0.70 o 
  11   2   8        0.14        1.24      0.34 o 
  12   2   8       34.93       36.73      1.29 o 
  13   2   8      317.17      327.04      2.96 o 
  14   2   8       43.26       52.07      1.57 o 
  15   2   8      267.70      263.46      2.27 o 
  16   2   8      131.33      138.00      1.75 o 
  17   2   8       32.51       35.90      0.95 o 
  18   2   8       70.53       72.60      0.75 o 
  19   2   8       69.71       68.84      1.37 o 
  20   2   8       13.03       10.17      0.57 o 
  21   2   8       49.70       44.21      0.97 o 
  22   2   8        1.12       -0.34      0.50 o 
  23   2   8        5.12        3.38      0.56 o 
  24   2   8        0.55        0.07      0.55 o 
 -28   3   8        7.43       10.88      0.95 o 
 -27   3   8       42.95       59.22      1.58 o 
 -26   3   8       25.61       41.74      1.41 o 
 -25   3   8       16.73       23.70      1.27 o 
 -24   3   8        9.19        8.92      0.79 o 
 -23   3   8       58.32       65.98      1.15 o 
 -22   3   8      118.44      132.34      1.41 o 
 -21   3   8       32.49       24.28      0.94 o 
 -20   3   8       13.51       16.82      1.15 o 
 -19   3   8       91.36       93.76      1.07 o 
 -18   3   8      277.17      268.24      1.60 o 
 -17   3   8      504.81      490.99      5.50 o 
 -16   3   8       11.32       10.85      0.85 o 
 -15   3   8      152.94      144.83      1.80 o 
 -14   3   8      114.49      123.65      1.66 o 
 -13   3   8       63.75       59.19      1.76 o 
 -12   3   8       44.82       48.77      1.51 o 
 -11   3   8       81.93       71.71      1.44 o 
 -10   3   8       26.22       19.42      0.48 o 
  -9   3   8        0.39       -0.05      0.26 o 
  -8   3   8        4.04        1.96      0.24 o 
  -7   3   8      517.91      494.69      2.43 o 
  -6   3   8        4.16        2.24      0.41 o 
  -5   3   8      692.33      728.55      3.40 o 
  -4   3   8       40.03       42.12      0.88 o 
  -3   3   8       71.36       79.02      0.79 o 
  -2   3   8       80.04       91.61      1.08 o 
  -1   3   8       27.00       19.58      0.68 o 
   0   3   8      147.21      150.17      0.72 o 
   1   3   8      130.93      144.50      1.40 o 
   2   3   8        1.30        0.67      0.38 o 
   3   3   8       27.71       25.48      0.47 o 
   4   3   8       64.92       66.27      0.79 o 
   5   3   8        2.35        2.47      1.19 o 
   6   3   8        3.21        4.21      0.95 o 
   7   3   8        0.02        1.42      0.23 o 
   8   3   8      185.14      180.70      3.20 o 
   9   3   8     1494.92     1546.56     14.73 o 
  10   3   8      875.63      910.48      8.82 o 
  11   3   8       16.98       22.41      1.96 o 
  12   3   8        0.02        0.84      0.78 o 
  13   3   8      138.71      150.47      1.73 o 
  14   3   8      559.69      561.99      5.55 o 
  15   3   8       61.62       69.05      1.60 o 
  16   3   8       13.43       14.72      0.92 o 
  17   3   8       25.04       22.80      0.90 o 
  18   3   8        2.02        0.71      0.43 o 
  19   3   8       42.77       40.67      0.82 o 
  20   3   8        3.17        2.44      0.44 o 
  21   3   8        0.87        0.65      0.75 o 
  22   3   8       65.92       69.30      1.26 o 
  23   3   8        2.14        1.64      0.75 o 
 -26   4   8        0.24        0.42      0.81 o 
 -25   4   8       49.85       46.33      1.46 o 
 -24   4   8        5.67        2.40      1.39 o 
 -23   4   8       20.24       23.10      1.22 o 
 -22   4   8        1.45        0.36      0.77 o 
 -21   4   8       45.78       46.35      1.93 o 
 -20   4   8       39.67       40.55      1.60 o 
 -19   4   8      253.23      250.75      2.68 o 
 -18   4   8      355.36      353.53      3.78 o 
 -17   4   8      146.03      135.10      2.34 o 
 -16   4   8        0.00       -0.21      0.72 o 
 -15   4   8        6.99       11.92      1.49 o 
 -14   4   8        0.28        0.33      0.46 o 
 -13   4   8       70.55       62.72      0.90 o 
 -12   4   8       32.28       28.78      0.78 o 
 -11   4   8        4.89        4.02      0.44 o 
 -10   4   8       93.09       89.91      1.07 o 
  -9   4   8      369.29      387.43      3.05 o 
  -8   4   8      946.13      966.68     10.05 o 
  -7   4   8      161.73      182.37      2.25 o 
  -6   4   8        9.70       12.94      0.93 o 
  -5   4   8       53.77       57.15      1.16 o 
  -4   4   8      262.10      280.25      2.57 o 
  -3   4   8      164.93      161.33      2.12 o 
  -2   4   8        0.80        2.11      0.44 o 
  -1   4   8      213.99      229.19      3.19 o 
   0   4   8        1.17       -0.42      0.42 o 
   1   4   8      569.17      592.38      5.79 o 
   2   4   8      121.44      115.11      2.55 o 
   3   4   8      148.89      125.88      3.74 o 
   4   4   8      221.02      217.70      5.18 o 
   5   4   8     1286.69     1311.28     17.45 o 
   6   4   8      203.66      221.49      1.93 o 
   7   4   8        0.25        4.36      1.38 o 
   8   4   8      113.90      107.57      2.10 o 
   9   4   8      381.70      387.09      7.27 o 
  10   4   8        0.09        1.75      0.45 o 
  11   4   8       72.90       77.87      1.62 o 
  12   4   8       13.32        8.18      0.55 o 
  13   4   8        5.29       10.40      2.91 o 
  14   4   8      451.99      442.75      6.27 o 
  15   4   8        0.31        0.85      0.44 o 
  16   4   8       18.09       18.72      0.99 o 
  17   4   8       13.13       17.91      1.00 o 
  18   4   8       31.08       32.18      1.13 o 
  19   4   8        0.49       -0.24      0.58 o 
  20   4   8        0.14       -0.38      0.48 o 
  21   4   8        6.26        3.54      0.81 o 
  22   4   8        0.05       -0.87      1.25 o 
 -24   5   8        5.26        3.88      0.84 o 
 -23   5   8        0.31       -0.21      0.79 o 
 -22   5   8       25.47       30.29      1.56 o 
 -21   5   8       60.74       60.12      1.47 o 
 -20   5   8        2.33        3.58      0.99 o 
 -19   5   8       50.86       48.42      1.13 o 
 -18   5   8       29.33       36.98      1.19 o 
 -17   5   8        0.04       -0.13      0.60 o 
 -16   5   8       36.65       37.86      1.14 o 
 -15   5   8      104.81      110.61      1.94 o 
 -14   5   8       29.18       32.19      1.47 o 
 -13   5   8       83.23       78.09      1.02 o 
 -12   5   8       17.26       19.66      1.16 o 
 -11   5   8     1129.67     1122.59     15.14 o 
 -10   5   8      102.68      110.46      1.03 o 
  -9   5   8       68.19       60.66      1.08 o 
  -8   5   8      455.05      417.74      3.05 o 
  -7   5   8       25.03       30.62      1.68 o 
  -6   5   8      658.70      611.99      6.95 o 
  -5   5   8      273.57      265.53      4.07 o 
  -4   5   8      108.83      108.86      2.77 o 
  -3   5   8       14.03       11.45      0.91 o 
  -2   5   8        0.00       -0.31      0.31 o 
  -1   5   8       64.58       63.22      1.10 o 
   0   5   8        0.00       -0.46      0.46 o 
   1   5   8      155.73      141.01      3.14 o 
   2   5   8      133.75      121.46      3.49 o 
   3   5   8        6.80        4.37      0.62 o 
   4   5   8      187.37      178.14      4.87 o 
   5   5   8        0.40       -0.38      0.38 o 
   6   5   8      112.08      106.26      1.86 o 
   7   5   8       39.19       41.17      0.98 o 
   8   5   8       45.28       43.68      0.75 o 
   9   5   8       93.36       91.81      1.90 o 
  10   5   8      264.09      274.25      5.22 o 
  11   5   8       62.03       57.40      0.82 o 
  12   5   8      108.31      103.79      1.67 o 
  13   5   8      212.83      193.31      3.61 o 
  14   5   8       30.88       46.57      1.15 o 
  15   5   8      312.34      345.28      5.02 o 
  16   5   8      154.55      145.05      2.06 o 
  17   5   8        3.51        4.02      0.51 o 
  18   5   8       39.14       42.72      1.00 o 
  19   5   8        0.64        0.31      0.48 o 
 -21   6   8       39.77       45.13      1.67 o 
 -20   6   8        0.43        0.26      0.77 o 
 -19   6   8        2.87        1.14      0.79 o 
 -18   6   8       81.51       72.74      1.29 o 
 -17   6   8        4.07        3.65      0.65 o 
 -16   6   8       19.22       16.51      1.04 o 
 -15   6   8       16.80       19.89      1.17 o 
 -14   6   8        2.35        2.15      0.60 o 
 -13   6   8       55.46       51.98      1.31 o 
 -12   6   8      179.22      170.92      2.04 o 
 -11   6   8        5.83        7.99      0.55 o 
 -10   6   8      280.26      263.06      4.13 o 
  -9   6   8       10.09       11.93      1.49 o 
  -8   6   8       17.83       19.48      0.79 o 
  -7   6   8      177.36      180.30      3.12 o 
  -6   6   8        3.91        3.95      0.50 o 
  -5   6   8       20.01       22.36      0.71 o 
  -4   6   8      644.65      671.15      9.37 o 
  -3   6   8       99.50      104.23      1.29 o 
  -2   6   8        1.69        1.78      1.01 o 
  -1   6   8       24.61       30.49      1.72 o 
   0   6   8        7.65       10.71      0.92 o 
   1   6   8        6.24        4.54      0.55 o 
   2   6   8       51.81       49.71      1.22 o 
   3   6   8       70.86       63.22      1.69 o 
   4   6   8       63.93       54.70      1.15 o 
   5   6   8       17.09       18.42      0.68 o 
   6   6   8       12.72        7.41      0.41 o 
   7   6   8       27.02       25.71      0.98 o 
   8   6   8        0.41       -0.58      0.58 o 
   9   6   8       39.76       39.28      1.17 o 
  10   6   8        8.03        3.58      0.44 o 
  11   6   8        4.40        3.67      0.46 o 
  12   6   8        0.08       -0.57      0.57 o 
  13   6   8       33.65       33.17      1.88 o 
  14   6   8       68.92       72.75      1.98 o 
  15   6   8       82.68       95.21      1.82 o 
  16   6   8       33.81       34.26      1.20 o 
  17   6   8       21.78       27.81      2.49 o 
 -17   7   8        0.88        1.35      0.96 o 
 -16   7   8       25.70       31.89      1.17 o 
 -15   7   8        0.97        2.69      0.72 o 
 -14   7   8       13.65       20.41      1.04 o 
 -13   7   8        0.21        2.72      0.66 o 
 -12   7   8       20.62       25.30      1.07 o 
 -11   7   8       20.20       27.95      1.05 o 
 -10   7   8        2.98        7.13      0.60 o 
  -9   7   8        0.03        0.38      0.53 o 
  -8   7   8       15.38       14.43      1.29 o 
  -7   7   8        4.56        4.10      0.53 o 
  -6   7   8       47.15       46.60      0.94 o 
  -5   7   8        1.03        0.78      0.51 o 
  -4   7   8        0.28        1.57      0.60 o 
  -3   7   8      326.42      321.06      2.56 o 
  -2   7   8       32.49       36.86      1.61 o 
  -1   7   8       43.58       46.47      0.95 o 
   0   7   8       44.25       44.79      1.34 o 
   1   7   8        0.15       -0.25      0.44 o 
   2   7   8        1.07       -0.73      0.73 o 
   3   7   8        7.23        3.69      0.51 o 
   4   7   8        2.69       -0.45      0.45 o 
   5   7   8       24.66       17.95      0.74 o 
   6   7   8      167.00      182.33      2.46 o 
   7   7   8       10.38        8.25      0.50 o 
   8   7   8        0.55       -0.51      0.51 o 
   9   7   8        7.24        5.73      0.69 o 
  10   7   8       68.77       75.95      2.82 o 
  11   7   8      168.71      174.76      3.77 o 
  12   7   8        0.68        0.13      0.80 o 
  -9   8   8        0.97        0.37      2.49 o 
  -8   8   8        0.00       -0.45      0.79 o 
  -7   8   8        1.31        0.17      1.21 o 
  -6   8   8        0.07       -0.52      0.52 o 
  -5   8   8        0.49       -0.51      0.51 o 
  -4   8   8        4.94        5.16      0.55 o 
  -3   8   8       37.55       46.03      1.30 o 
  -2   8   8        3.37        1.26      0.69 o 
  -1   8   8        4.40        1.45      0.70 o 
   0   8   8      112.93      126.64      1.37 o 
   1   8   8        3.17        2.19      0.49 o 
   2   8   8        8.21        6.39      0.51 o 
   3   8   8       15.33        9.80      0.63 o 
   4   8   8        0.08       -0.63      0.63 o 
   5   8   8        0.47       -1.12      1.50 o 
 -29   1   9       45.85       46.68      1.27 o 
 -28   1   9       13.17       13.11      0.81 o 
 -27   1   9       67.26       71.20      1.34 o 
 -26   1   9        2.61        1.42      0.63 o 
 -25   1   9        4.45        5.39      0.65 o 
 -24   1   9        5.26        7.44      0.66 o 
 -23   1   9        4.30        3.63      0.59 o 
 -22   1   9       14.91       12.61      1.57 o 
 -21   1   9       84.04       79.65      1.10 o 
 -20   1   9       52.20       53.46      1.38 o 
 -19   1   9       40.32       40.32      0.84 o 
 -18   1   9      695.54      608.04      4.71 o 
 -17   1   9     1631.03     1439.44     13.30 o 
 -16   1   9      114.72      133.44      2.12 o 
 -15   1   9      226.40      214.51      1.46 o 
 -14   1   9       95.65       88.48      1.40 o 
 -13   1   9        3.09        5.58      0.69 o 
 -12   1   9      259.46      274.08      2.04 o 
 -11   1   9      329.83      313.54      2.05 o 
 -10   1   9      818.24      779.43      4.66 o 
  -9   1   9      555.90      595.33      3.48 o 
  -8   1   9      358.80      364.26      2.05 o 
  -7   1   9      150.42      150.22      0.98 o 
  -6   1   9       32.09       36.86      1.20 o 
  -5   1   9     1194.39     1175.47      5.09 o 
  -4   1   9       76.79      103.53      2.85 o 
  -3   1   9     2036.35     2114.10     12.00 o 
  -2   1   9      628.87      636.74      3.20 o 
  -1   1   9      363.61      356.93      3.13 o 
   0   1   9      321.80      335.47      2.92 o 
   1   1   9       20.20       18.14      0.58 o 
   2   1   9      219.55      198.39      1.90 o 
   3   1   9      384.28      366.25      2.79 o 
   4   1   9        2.92        1.09      0.22 o 
   5   1   9      199.19      200.38      2.02 o 
   6   1   9     1944.89     1948.58     16.85 o 
   7   1   9       97.07       95.63      1.74 o 
   8   1   9      331.89      337.54      3.48 o 
   9   1   9      582.37      602.36      6.39 o 
  10   1   9      163.00      159.40      1.48 o 
  11   1   9      703.66      716.93      7.09 o 
  12   1   9      123.41      125.29      1.65 o 
  13   1   9       51.54       54.94      0.85 o 
  14   1   9        2.41        3.16      0.34 o 
  15   1   9       14.36       13.48      0.50 o 
  16   1   9       23.30       24.47      0.76 o 
  17   1   9      232.46      238.70      2.28 o 
  18   1   9      115.57      113.06      1.22 o 
  19   1   9        8.93        7.10      0.46 o 
  20   1   9       66.34       67.04      1.20 o 
  21   1   9       10.90       12.10      0.70 o 
  22   1   9        4.46        1.70      0.52 o 
  23   1   9        6.67        6.16      0.62 o 
  24   1   9        5.07        2.61      0.97 o 
 -28   2   9       52.95       51.64      1.48 o 
 -27   2   9        1.02        0.54      0.99 o 
 -26   2   9       13.50       17.01      1.19 o 
 -25   2   9        1.17        1.11      0.63 o 
 -24   2   9       29.53       31.75      1.06 o 
 -23   2   9        6.85        8.03      0.63 o 
 -22   2   9        0.40        1.59      0.54 o 
 -21   2   9       53.32       54.16      0.94 o 
 -20   2   9       17.67       13.18      1.24 o 
 -19   2   9       32.26       28.18      1.85 o 
 -18   2   9       52.16       38.78      0.96 o 
 -17   2   9       22.64       15.02      1.02 o 
 -16   2   9        0.98       -0.36      0.36 o 
 -15   2   9      108.22      124.55      1.03 o 
 -14   2   9     1251.15     1222.49      6.13 o 
 -13   2   9      173.00      187.71      1.76 o 
 -12   2   9     1981.29     1956.71     16.80 o 
 -11   2   9     1216.87     1204.96      7.43 o 
 -10   2   9      240.29      221.36      2.15 o 
  -9   2   9      296.61      273.95      6.53 o 
  -8   2   9       74.73       91.48      0.90 o 
  -7   2   9      893.82      920.92      3.14 o 
  -6   2   9       75.47       68.89      0.93 o 
  -5   2   9        9.57        8.25      0.39 o 
  -4   2   9      137.94      129.24      0.82 o 
  -3   2   9      111.90      118.72      0.92 o 
  -2   2   9       96.50       89.62      0.69 o 
  -1   2   9       90.43       81.40      0.96 o 
   0   2   9      174.41      147.95      0.60 o 
   1   2   9        9.05        7.25      0.53 o 
   2   2   9      344.28      347.06      2.22 o 
   3   2   9      128.09      138.90      1.28 o 
   4   2   9      255.78      270.34      2.63 o 
   5   2   9        0.71        1.91      0.39 o 
   6   2   9      499.90      508.25      4.51 o 
   7   2   9      122.59      106.62      1.21 o 
   8   2   9        3.55        5.53      0.54 o 
   9   2   9      342.51      339.49      2.71 o 
  10   2   9        0.02        3.92      0.30 o 
  11   2   9       86.11      108.36      1.19 o 
  12   2   9      769.92      789.48      6.42 o 
  13   2   9       27.84       36.99      1.11 o 
  14   2   9      112.61      115.91      1.99 o 
  15   2   9        0.38       -0.37      0.37 o 
  16   2   9        8.59        5.55      0.45 o 
  17   2   9       20.75       23.27      0.85 o 
  18   2   9       13.18        8.13      0.57 o 
  19   2   9        0.87        1.79      0.44 o 
  20   2   9      130.00      146.34      2.75 o 
  21   2   9       16.33       23.53      1.65 o 
  22   2   9       35.05       36.10      1.38 o 
  23   2   9        0.85       -0.45      0.56 o 
 -27   3   9      191.82      229.10      2.30 o 
 -26   3   9       16.85       24.47      1.36 o 
 -25   3   9        0.98        2.14      0.77 o 
 -24   3   9       20.04       30.92      1.27 o 
 -23   3   9       13.57       13.15      1.57 o 
 -22   3   9        2.52        1.07      0.71 o 
 -21   3   9       19.79       18.38      0.96 o 
 -20   3   9      331.35      317.74      4.79 o 
 -19   3   9        2.89        9.53      2.63 o 
 -18   3   9       99.95      110.07      1.53 o 
 -17   3   9      139.74      131.78      2.02 o 
 -16   3   9      581.39      589.32      7.52 o 
 -15   3   9        9.61       11.62      1.25 o 
 -14   3   9        4.29        5.08      0.49 o 
 -13   3   9      174.91      170.41      1.68 o 
 -12   3   9      231.31      236.47      2.92 o 
 -11   3   9       22.95       19.65      1.67 o 
 -10   3   9       19.26       18.44      1.31 o 
  -9   3   9       68.34       74.16      1.77 o 
  -8   3   9      688.22      700.20      6.38 o 
  -7   3   9        0.93        1.34      0.65 o 
  -6   3   9       11.20       11.11      0.62 o 
  -5   3   9      181.09      178.17      1.20 o 
  -4   3   9      112.51       89.59      0.61 o 
  -3   3   9       77.16       70.46      0.90 o 
  -2   3   9      502.66      497.20      3.67 o 
  -1   3   9       88.73       96.02      0.79 o 
   0   3   9      139.44      127.87      1.05 o 
   1   3   9      126.42      126.88      0.80 o 
   2   3   9       14.99       11.28      0.53 o 
   3   3   9       10.95        8.94      0.51 o 
   4   3   9       15.02       17.68      0.79 o 
   5   3   9       11.65       13.92      1.28 o 
   6   3   9       27.19       26.40      1.31 o 
   7   3   9        2.70        4.61      0.88 o 
   8   3   9       31.57       30.72      1.15 o 
   9   3   9       26.58       27.28      2.19 o 
  10   3   9      212.95      229.22      3.15 o 
  11   3   9      729.92      739.91      7.21 o 
  12   3   9      760.83      784.60      6.64 o 
  13   3   9      230.49      252.38      2.16 o 
  14   3   9        4.97       10.49      1.73 o 
  15   3   9        2.04        0.00      0.54 o 
  16   3   9       31.45       28.97      0.92 o 
  17   3   9        1.51        1.15      0.38 o 
  18   3   9        0.29       -0.47      0.47 o 
  19   3   9        0.00       -0.48      0.48 o 
  20   3   9        0.88        0.79      0.51 o 
  21   3   9        6.97        6.90      0.95 o 
  22   3   9       80.05       92.71      1.59 o 
 -25   4   9       48.68       52.10      1.70 o 
 -24   4   9      119.33      125.45      1.82 o 
 -23   4   9       87.75      103.51      1.65 o 
 -22   4   9       16.10       26.08      1.19 o 
 -21   4   9        0.58        3.60      0.94 o 
 -20   4   9        0.42        0.70      0.59 o 
 -19   4   9       35.61       34.22      1.01 o 
 -18   4   9       43.61       40.90      1.07 o 
 -17   4   9       16.81       20.74      0.94 o 
 -16   4   9        0.23        0.21      0.69 o 
 -15   4   9       62.77       61.90      1.53 o 
 -14   4   9      439.30      433.61      7.33 o 
 -13   4   9       40.72       43.79      1.32 o 
 -12   4   9       93.18       97.82      1.32 o 
 -11   4   9       32.89       33.88      1.29 o 
 -10   4   9       56.95       55.96      0.81 o 
  -9   4   9      218.04      222.29      2.86 o 
  -8   4   9      119.23      129.46      1.93 o 
  -7   4   9      282.19      269.62      3.94 o 
  -6   4   9      190.18      194.19      2.35 o 
  -5   4   9        1.26       -0.14      0.58 o 
  -4   4   9       61.39       49.56      1.32 o 
  -3   4   9       25.19       20.25      0.78 o 
  -2   4   9       23.29       26.90      1.08 o 
  -1   4   9      236.56      228.95      1.93 o 
   0   4   9        0.16       -0.47      0.51 o 
   1   4   9      219.60      200.35      1.40 o 
   2   4   9        0.09        0.10      0.51 o 
   3   4   9      126.10      117.58      1.97 o 
   4   4   9        0.78        1.06      0.53 o 
   5   4   9      354.51      347.74      2.87 o 
   6   4   9        5.05       -0.34      0.59 o 
   7   4   9        1.50       -0.22      0.67 o 
   8   4   9        2.38        1.11      0.90 o 
   9   4   9        0.31        1.34      0.32 o 
  10   4   9      220.61      201.25      3.01 o 
  11   4   9       11.97       17.14      0.69 o 
  12   4   9      160.32      180.35      2.68 o 
  13   4   9       98.45      113.91      1.78 o 
  14   4   9      182.17      193.60      2.91 o 
  15   4   9       15.08       14.50      1.17 o 
  16   4   9       19.37       27.42      1.34 o 
  17   4   9       25.67       28.90      1.23 o 
  18   4   9       20.08       22.54      0.90 o 
  19   4   9       16.81       20.17      1.05 o 
  20   4   9        2.60        0.63      0.54 o 
 -23   5   9        9.40        9.09      0.93 o 
 -22   5   9       60.15       62.06      1.75 o 
 -21   5   9       24.98       22.07      1.24 o 
 -20   5   9       17.65       13.73      0.90 o 
 -19   5   9       67.82       65.75      1.19 o 
 -18   5   9       55.97       58.76      1.20 o 
 -17   5   9        3.03        4.46      0.63 o 
 -16   5   9       55.68       60.74      1.15 o 
 -15   5   9       52.03       54.34      1.82 o 
 -14   5   9      113.07      123.09      2.03 o 
 -13   5   9        0.69        0.41      0.49 o 
 -12   5   9       20.50       23.18      0.83 o 
 -11   5   9       44.01       42.21      1.61 o 
 -10   5   9       36.22       48.06      1.63 o 
  -9   5   9       63.46       54.99      1.32 o 
  -8   5   9       21.02       21.28      0.77 o 
  -7   5   9      201.71      191.20      2.69 o 
  -6   5   9      155.13      176.83      2.14 o 
  -5   5   9       81.80       79.73      1.51 o 
  -4   5   9        5.00        4.93      0.57 o 
  -3   5   9       74.01       76.05      2.06 o 
  -2   5   9        8.45        8.99      0.86 o 
  -1   5   9       14.78       12.88      0.66 o 
   0   5   9        8.12        6.42      0.71 o 
   1   5   9      240.68      227.96      5.42 o 
   2   5   9        2.89        3.65      1.38 o 
   3   5   9      504.72      521.08      6.19 o 
   4   5   9        7.39        6.88      0.61 o 
   5   5   9      107.42      103.02      2.64 o 
   6   5   9      153.95      159.58      3.50 o 
   7   5   9        1.50        1.37      0.36 o 
   8   5   9       39.38       40.51      1.22 o 
   9   5   9      119.43      102.13      2.51 o 
  10   5   9       92.54       98.75      2.40 o 
  11   5   9        4.99        5.51      0.64 o 
  12   5   9      108.54      122.95      2.37 o 
  13   5   9       16.57       22.84      1.44 o 
  14   5   9      301.24      303.92      4.40 o 
  15   5   9       30.76       33.67      0.75 o 
  16   5   9        2.70        5.47      0.47 o 
  17   5   9       53.20       55.49      1.57 o 
  18   5   9       64.84       79.42      1.13 o 
 -20   6   9        7.82        8.10      0.91 o 
 -19   6   9        0.32        1.33      0.79 o 
 -18   6   9        1.99        1.84      0.68 o 
 -17   6   9        4.52        6.13      0.68 o 
 -16   6   9        0.36        0.12      0.63 o 
 -15   6   9       23.44       22.37      1.03 o 
 -14   6   9        7.38        6.58      0.66 o 
 -13   6   9        6.71        8.09      0.60 o 
 -12   6   9        0.27       -0.33      0.52 o 
 -11   6   9       14.74       10.46      0.57 o 
 -10   6   9       19.30       21.76      0.84 o 
  -9   6   9      291.76      316.19      3.93 o 
  -8   6   9      547.32      594.79      7.33 o 
  -7   6   9        2.73        5.01      0.51 o 
  -6   6   9        0.53       -0.40      0.49 o 
  -5   6   9      275.60      291.81      5.34 o 
  -4   6   9        4.49        7.21      0.43 o 
  -3   6   9       10.43       12.37      1.36 o 
  -2   6   9      117.55      103.95      2.50 o 
  -1   6   9       44.33       51.78      1.75 o 
   0   6   9      161.91      151.21      3.38 o 
   1   6   9       30.32       25.66      1.43 o 
   2   6   9        2.85        1.30      0.81 o 
   3   6   9       18.69       16.33      0.69 o 
   4   6   9        9.22        6.19      0.34 o 
   5   6   9        5.85        4.16      0.37 o 
   6   6   9        0.13       -0.39      0.39 o 
   7   6   9       14.43       12.68      0.59 o 
   8   6   9        9.45        7.73      0.47 o 
   9   6   9       11.08        8.25      0.49 o 
  10   6   9        5.79        2.08      0.54 o 
  11   6   9        0.27       -0.49      0.49 o 
  12   6   9        0.73        0.04      0.54 o 
  13   6   9       37.98       44.18      1.17 o 
  14   6   9       32.87       35.39      1.50 o 
  15   6   9      101.30      102.29      2.46 o 
 -15   7   9        0.00       -0.39      0.68 o 
 -14   7   9       12.18       15.15      0.87 o 
 -13   7   9        4.75        3.86      0.70 o 
 -12   7   9      230.86      269.55      2.65 o 
 -11   7   9        0.02        2.67      0.63 o 
 -10   7   9       15.61       17.09      1.51 o 
  -9   7   9        7.35       10.00      1.27 o 
  -8   7   9       32.26       32.05      0.93 o 
  -7   7   9       33.86       36.76      0.91 o 
  -6   7   9        0.24       -0.52      0.52 o 
  -5   7   9       13.78       11.06      0.75 o 
  -4   7   9       19.28       22.49      1.02 o 
  -3   7   9      220.92      229.05      3.00 o 
  -2   7   9      202.31      218.46      2.20 o 
  -1   7   9       16.04       17.34      1.10 o 
   0   7   9       42.56       52.13      1.95 o 
   1   7   9      111.07      110.05      1.70 o 
   2   7   9       21.29       17.99      0.93 o 
   3   7   9       38.95       30.31      1.99 o 
   4   7   9       54.17       55.27      1.83 o 
   5   7   9        3.11        0.13      0.51 o 
   6   7   9       18.75       21.39      1.02 o 
   7   7   9        9.80       11.54      0.69 o 
   8   7   9        0.06       -0.93      0.93 o 
   9   7   9        2.77        0.67      0.51 o 
  10   7   9       23.67       30.72      1.21 o 
  -5   8   9       13.90       16.44      1.28 o 
  -4   8   9       22.75       32.28      1.81 o 
  -3   8   9        3.61        5.45      1.87 o 
  -2   8   9        0.01       -0.10      1.10 o 
  -1   8   9        0.01        0.28      0.91 o 
   0   8   9       14.16       17.38      2.54 o 
 -28   0  10      297.85      347.05      3.16 o 
 -27   0  10        6.13        9.57      1.01 o 
 -26   0  10        9.71        6.09      0.96 o 
 -25   0  10       46.50       44.35      1.58 o 
 -24   0  10       42.67       22.94      1.56 o 
 -23   0  10        6.28        7.36      0.87 o 
 -22   0  10      212.40      215.17      3.24 o 
 -21   0  10       18.51       17.03      3.37 o 
 -20   0  10       98.37       81.77      2.06 o 
 -19   0  10      141.19      135.23      4.45 o 
 -18   0  10        8.32        5.18      0.62 o 
 -17   0  10       40.54       32.69      1.05 o 
 -16   0  10       98.96       62.75      1.76 o 
 -15   0  10      335.75      308.61      4.33 o 
 -14   0  10       24.73       28.85      0.75 o 
 -13   0  10        6.53        5.50      0.46 o 
 -12   0  10      389.17      407.35      5.06 o 
 -11   0  10     1805.55     1715.31     25.02 o 
 -10   0  10     2440.56     2358.31     22.50 o 
  -9   0  10      551.27      532.94     10.13 o 
  -8   0  10      251.15      221.78      1.92 o 
  -7   0  10      236.68      261.79      3.01 o 
  -6   0  10      135.24      147.35      1.46 o 
  -5   0  10      445.61      469.22      2.62 o 
  -4   0  10      160.61      147.87      0.88 o 
  -3   0  10      500.71      504.23      3.50 o 
  -2   0  10       17.95       10.70      2.04 o 
  -1   0  10       99.16       83.99      1.42 o 
   0   0  10      196.19      183.27      2.42 o 
   1   0  10      346.10      355.19      4.15 o 
   2   0  10     1055.11     1186.96     17.59 o 
   3   0  10        0.15       -0.41      0.69 o 
   4   0  10       56.92       50.26      0.63 o 
   5   0  10        5.28        5.82      0.35 o 
   6   0  10      157.01      166.95      2.68 o 
   7   0  10        4.05        5.75      0.46 o 
   8   0  10      180.16      202.51      3.80 o 
   9   0  10        9.29       10.32      1.36 o 
  10   0  10        0.04        3.00      0.49 o 
  11   0  10      116.89      129.98      2.16 o 
  12   0  10      127.63      129.16      2.12 o 
  13   0  10      175.15      197.97      2.71 o 
  14   0  10      322.55      315.53      4.85 o 
  15   0  10        0.71        2.58      0.52 o 
  16   0  10      108.22       97.42      1.12 o 
  17   0  10       88.72       98.14      1.48 o 
  18   0  10      671.38      730.28      6.61 o 
  19   0  10       23.16       41.25      2.66 o 
  20   0  10      207.99      215.47      2.23 o 
  21   0  10       82.32       83.62      1.42 o 
  22   0  10        4.20        3.14      0.86 o 
  23   0  10        7.55        6.86      1.50 o 
 -28   1  10        3.04        5.07      0.86 o 
 -27   1  10        0.00       -0.81      0.81 o 
 -26   1  10       18.31       20.82      1.08 o 
 -25   1  10        6.35        5.94      0.66 o 
 -24   1  10        4.06        3.16      0.63 o 
 -23   1  10       19.53       19.76      0.96 o 
 -22   1  10        9.99        5.93      0.60 o 
 -21   1  10        1.34        1.47      0.52 o 
 -20   1  10        3.81        4.45      0.48 o 
 -19   1  10       20.52       14.20      0.73 o 
 -18   1  10      160.38      142.96      1.13 o 
 -17   1  10       30.26       60.33      1.62 o 
 -16   1  10      832.95      821.70      7.28 o 
 -15   1  10      168.67      145.73      1.47 o 
 -14   1  10      217.66      214.05      2.34 o 
 -13   1  10       53.89       47.41      1.74 o 
 -12   1  10        6.23        8.36      1.64 o 
 -11   1  10       79.00       75.86      2.85 o 
 -10   1  10       49.78       66.39      2.28 o 
  -9   1  10      258.35      243.41      1.42 o 
  -8   1  10     1701.35     1604.42      8.90 o 
  -7   1  10     1573.85     1454.14     58.78 o 
  -6   1  10      195.39      212.91      1.20 o 
  -5   1  10      265.93      267.90      1.50 o 
  -4   1  10        6.24        5.64      0.49 o 
  -3   1  10      223.60      234.31      0.95 o 
  -2   1  10       88.58       89.95      0.67 o 
  -1   1  10       74.89       74.59      0.54 o 
   0   1  10        0.25        4.84      1.96 o 
   1   1  10      194.49      197.85      1.78 o 
   2   1  10      138.03      137.28      0.90 o 
   3   1  10       21.99       20.48      1.26 o 
   4   1  10       50.09       48.91      1.00 o 
   5   1  10      438.00      404.61      5.22 o 
   6   1  10      156.55      154.66      1.62 o 
   7   1  10      649.91      644.14      6.43 o 
   8   1  10      285.39      289.50      3.11 o 
   9   1  10      596.77      595.72      8.19 o 
  10   1  10        0.32        1.27      0.52 o 
  11   1  10        0.78        0.56      0.39 o 
  12   1  10      120.85      127.01      1.65 o 
  13   1  10       84.99       82.53      0.73 o 
  14   1  10        6.79        8.17      0.39 o 
  15   1  10        0.37        2.33      0.44 o 
  16   1  10      269.89      275.16      3.14 o 
  17   1  10       21.57       30.79      0.71 o 
  18   1  10       49.46       53.09      0.78 o 
  19   1  10        2.10        1.33      0.49 o 
  20   1  10        0.12        0.20      0.52 o 
  21   1  10       59.08       64.20      1.42 o 
  22   1  10        0.11       -0.15      0.96 o 
 -27   2  10        1.78        1.33      0.84 o 
 -26   2  10       16.36       20.26      1.32 o 
 -25   2  10       12.34        8.16      0.89 o 
 -24   2  10        2.04        1.22      0.74 o 
 -23   2  10        1.99        1.00      0.71 o 
 -22   2  10       45.02       51.39      1.29 o 
 -21   2  10       70.59       80.48      1.41 o 
 -20   2  10       43.98       36.80      1.39 o 
 -19   2  10       26.17       25.31      1.06 o 
 -18   2  10      262.71      230.90      1.89 o 
 -17   2  10      730.64      673.33      7.36 o 
 -16   2  10       81.94       69.17      1.04 o 
 -15   2  10      147.88      143.44      1.60 o 
 -14   2  10      594.66      554.70      4.54 o 
 -13   2  10       29.07       48.32      1.67 o 
 -12   2  10     1031.92      980.70      7.18 o 
 -11   2  10       45.27       43.27      0.86 o 
 -10   2  10        0.01        3.31      0.35 o 
  -9   2  10      459.55      452.07      2.08 o 
  -8   2  10        1.54        1.67      0.73 o 
  -7   2  10       38.18       31.79      1.46 o 
  -6   2  10        3.26        3.43      0.77 o 
  -5   2  10       32.78       31.33      1.26 o 
  -4   2  10      249.33      250.73      2.92 o 
  -3   2  10       81.69       72.35      1.02 o 
  -2   2  10      308.79      342.47      2.10 o 
  -1   2  10       67.61       69.16      1.03 o 
   0   2  10      342.69      346.74      3.59 o 
   1   2  10        4.08        0.90      0.23 o 
   2   2  10      195.91      186.56      2.22 o 
   3   2  10       60.21       67.47      1.12 o 
   4   2  10      390.97      395.73      4.70 o 
   5   2  10      197.55      205.74      2.38 o 
   6   2  10      525.89      513.88      6.08 o 
   7   2  10       17.67       17.83      0.84 o 
   8   2  10       86.77       81.40      1.30 o 
   9   2  10       57.34       58.33      1.05 o 
  10   2  10      259.01      258.13      2.76 o 
  11   2  10        4.37       10.39      1.08 o 
  12   2  10      322.57      319.41      2.75 o 
  13   2  10       43.19       52.98      0.90 o 
  14   2  10      163.26      157.85      2.18 o 
  15   2  10      141.27      147.59      1.94 o 
  16   2  10        8.11       10.80      0.76 o 
  17   2  10      113.31      127.32      1.57 o 
  18   2  10       22.15       26.09      0.88 o 
  19   2  10        0.01       -0.12      0.44 o 
  20   2  10        0.91        1.17      0.53 o 
  21   2  10        1.52        0.89      0.54 o 
  22   2  10        8.49        8.78      0.77 o 
 -26   3  10       11.72       22.07      1.41 o 
 -25   3  10       43.99       50.67      1.49 o 
 -24   3  10       12.82       13.01      0.91 o 
 -23   3  10        0.00        0.79      0.71 o 
 -22   3  10        7.32        3.90      0.74 o 
 -21   3  10        1.76        0.60      0.57 o 
 -20   3  10        8.65        9.53      0.67 o 
 -19   3  10      152.71      135.72      2.77 o 
 -18   3  10       26.89       28.03      0.96 o 
 -17   3  10      159.55      147.96      1.50 o 
 -16   3  10       71.87       63.96      1.46 o 
 -15   3  10      103.88       96.07      2.00 o 
 -14   3  10      261.88      246.04      4.80 o 
 -13   3  10       27.11       22.73      1.06 o 
 -12   3  10       75.52       71.50      1.94 o 
 -11   3  10      526.58      497.23      4.32 o 
 -10   3  10      521.75      528.56      6.21 o 
  -9   3  10      105.11       94.95      2.81 o 
  -8   3  10       41.81       36.21      2.21 o 
  -7   3  10      275.30      257.62      2.09 o 
  -6   3  10      209.70      197.81      1.95 o 
  -5   3  10        4.16        4.06      0.45 o 
  -4   3  10      127.37      106.43      1.33 o 
  -3   3  10      155.75      145.56      1.33 o 
  -2   3  10       39.82       36.38      0.72 o 
  -1   3  10       48.39       59.52      0.92 o 
   0   3  10      183.41      172.89      0.91 o 
   1   3  10      136.69      131.67      1.09 o 
   2   3  10      405.86      421.85      5.16 o 
   3   3  10        4.28        0.39      0.51 o 
   4   3  10        5.59        2.36      0.36 o 
   5   3  10      113.83      105.78      1.28 o 
   6   3  10        6.65        3.95      1.00 o 
   7   3  10        7.88        9.79      2.17 o 
   8   3  10        0.02       -0.04      0.53 o 
   9   3  10       15.81       13.11      1.07 o 
  10   3  10       23.28       22.48      1.60 o 
  11   3  10      273.33      270.63      3.88 o 
  12   3  10      346.91      358.02      4.15 o 
  13   3  10       44.38       54.08      0.78 o 
  14   3  10       86.30       85.65      0.79 o 
  15   3  10        1.14        2.03      0.44 o 
  16   3  10       52.38       58.75      1.02 o 
  17   3  10       17.60       16.58      0.97 o 
  18   3  10        0.97        1.47      0.49 o 
  19   3  10       28.97       27.55      0.97 o 
  20   3  10       19.26       28.26      0.85 o 
  21   3  10        0.02       -0.87      1.37 o 
 -24   4  10       94.50      106.92      1.75 o 
 -23   4  10        0.74        1.92      0.79 o 
 -22   4  10        0.13       -0.35      0.77 o 
 -21   4  10       27.12       24.04      1.20 o 
 -20   4  10      105.74      125.66      1.45 o 
 -19   4  10        6.04        9.93      0.70 o 
 -18   4  10       15.05       18.47      0.97 o 
 -17   4  10       40.25       40.41      1.08 o 
 -16   4  10      255.75      269.64      4.65 o 
 -15   4  10      123.65      138.30      2.41 o 
 -14   4  10       18.20       22.55      1.07 o 
 -13   4  10      121.93      112.07      1.95 o 
 -12   4  10      220.14      210.93      3.12 o 
 -11   4  10      268.66      273.94      3.23 o 
 -10   4  10      716.73      711.83      8.59 o 
  -9   4  10       43.12       50.09      2.86 o 
  -8   4  10      885.72      863.75     14.66 o 
  -7   4  10      225.73      245.02      3.53 o 
  -6   4  10       62.88       59.16      1.23 o 
  -5   4  10       78.01       59.10      2.84 o 
  -4   4  10       71.37       76.21      3.33 o 
  -3   4  10      327.03      290.09      5.56 o 
  -2   4  10       13.81       22.35      1.44 o 
  -1   4  10       48.97       42.93      3.17 o 
   0   4  10      100.44       89.16      2.86 o 
   1   4  10       48.98       50.93      1.69 o 
   2   4  10      349.19      355.46      4.38 o 
   3   4  10      257.59      265.69      2.76 o 
   4   4  10       40.70       35.91      1.14 o 
   5   4  10       69.31       65.03      1.85 o 
   6   4  10        7.62        6.71      0.97 o 
   7   4  10       48.36       46.81      2.60 o 
   8   4  10        0.79       -0.09      0.66 o 
   9   4  10       15.17       17.65      1.59 o 
  10   4  10        4.56        6.29      1.28 o 
  11   4  10       67.02       67.33      2.42 o 
  12   4  10       49.94       56.90      1.62 o 
  13   4  10      402.77      419.17      5.30 o 
  14   4  10       24.65       31.89      0.79 o 
  15   4  10        0.66        0.80      0.44 o 
  16   4  10       36.91       35.31      0.85 o 
  17   4  10        0.59        0.31      0.52 o 
  18   4  10        2.20        3.35      0.56 o 
  19   4  10       74.88       81.32      1.69 o 
 -22   5  10       16.08       14.45      1.07 o 
 -21   5  10       17.37       23.01      2.81 o 
 -20   5  10        3.74        7.80      0.73 o 
 -19   5  10        4.85        4.53      0.69 o 
 -18   5  10        4.07        3.81      0.66 o 
 -17   5  10        1.79        2.96      0.64 o 
 -16   5  10       55.27       64.55      1.17 o 
 -15   5  10       16.65       23.87      0.90 o 
 -14   5  10      171.40      174.18      1.94 o 
 -13   5  10        8.39        7.96      0.55 o 
 -12   5  10       27.85       30.32      0.87 o 
 -11   5  10        0.52        4.39      0.51 o 
 -10   5  10        8.49       14.05      0.89 o 
  -9   5  10      134.78      126.47      1.41 o 
  -8   5  10       81.59       91.42      1.85 o 
  -7   5  10      662.39      647.13      9.75 o 
  -6   5  10        5.76        5.66      1.00 o 
  -5   5  10       86.74       89.67      2.71 o 
  -4   5  10        0.80        1.23      0.36 o 
  -3   5  10        5.26        3.01      0.96 o 
  -2   5  10       95.10       97.34      2.60 o 
  -1   5  10       94.93       96.27      2.70 o 
   0   5  10        0.63        0.53      0.53 o 
   1   5  10      108.24      103.13      1.96 o 
   2   5  10        0.21       -0.08      0.70 o 
   3   5  10        3.53        2.58      0.62 o 
   4   5  10       23.70       19.57      1.68 o 
   5   5  10        9.37        3.07      1.07 o 
   6   5  10       53.90       49.93      2.68 o 
   7   5  10       96.47       94.82      2.25 o 
   8   5  10        5.52        3.51      0.80 o 
   9   5  10      138.71      121.37      3.90 o 
  10   5  10        0.00        0.39      0.83 o 
  11   5  10        1.12        1.09      0.65 o 
  12   5  10       22.18       18.19      1.38 o 
  13   5  10       17.93       17.56      1.35 o 
  14   5  10       23.36       21.15      0.87 o 
  15   5  10        3.51        5.73      0.57 o 
  16   5  10      123.91      139.89      3.28 o 
 -19   6  10        5.91        6.43      1.10 o 
 -18   6  10        3.46        2.71      0.69 o 
 -17   6  10        4.36        4.98      0.71 o 
 -16   6  10       51.44       47.47      1.15 o 
 -15   6  10       40.57       42.18      1.12 o 
 -14   6  10        3.36        3.23      0.64 o 
 -13   6  10        1.92        2.23      0.56 o 
 -12   6  10       40.75       36.46      0.93 o 
 -11   6  10        9.14        8.55      0.59 o 
 -10   6  10       46.20       51.53      0.98 o 
  -9   6  10        4.40        7.57      0.57 o 
  -8   6  10       15.50       21.45      1.47 o 
  -7   6  10       12.43       20.14      0.84 o 
  -6   6  10      127.54      126.19      1.83 o 
  -5   6  10       67.58       69.92      1.67 o 
  -4   6  10       47.67       50.24      1.27 o 
  -3   6  10        0.58        3.80      0.42 o 
  -2   6  10       73.40       83.80      1.40 o 
  -1   6  10        8.46       12.11      0.78 o 
   0   6  10       10.17        7.37      0.94 o 
   1   6  10        6.71        3.76      0.67 o 
   2   6  10       23.23       18.48      1.28 o 
   3   6  10       10.45        7.76      0.44 o 
   4   6  10        3.57        3.23      0.66 o 
   5   6  10       13.89       13.64      0.81 o 
   6   6  10        0.05        0.01      0.54 o 
   7   6  10        0.11       -0.47      0.47 o 
   8   6  10       10.79        7.15      0.59 o 
   9   6  10       19.11       17.08      0.67 o 
  10   6  10        0.94        0.99      0.54 o 
  11   6  10       35.66       40.89      1.52 o 
  12   6  10        0.98       -0.21      0.52 o 
  13   6  10        0.63       -0.01      0.82 o 
 -13   7  10       24.76       31.58      1.12 o 
 -12   7  10       10.62       20.12      1.13 o 
 -11   7  10       22.79       37.32      1.23 o 
 -10   7  10      121.56      130.25      1.35 o 
  -9   7  10       45.14       48.21      1.29 o 
  -8   7  10       38.73       45.21      0.99 o 
  -7   7  10        0.70        0.64      0.55 o 
  -6   7  10        0.35       -0.21      0.53 o 
  -5   7  10      101.42      107.00      1.68 o 
  -4   7  10      204.76      216.34      2.77 o 
  -3   7  10        5.37        5.74      0.55 o 
  -2   7  10        2.79        2.66      0.65 o 
  -1   7  10      139.51      144.83      2.48 o 
   0   7  10       10.20        5.52      0.54 o 
   1   7  10        0.06       -0.70      0.79 o 
   2   7  10       14.95        9.67      0.77 o 
   3   7  10       17.74       18.40      1.10 o 
   4   7  10        1.31       -0.12      0.92 o 
   5   7  10       26.58       25.58      1.37 o 
   6   7  10        0.56       -0.68      0.68 o 
   7   7  10       11.29        8.68      0.83 o 
   8   7  10        1.70       -0.84      0.84 o 
 -27   1  11        0.01       -1.27      1.27 o 
 -26   1  11        0.37       -0.79      0.79 o 
 -25   1  11        3.89        4.34      0.81 o 
 -24   1  11       60.35       60.73      2.56 o 
 -23   1  11       62.84       64.64      1.48 o 
 -22   1  11       35.69       42.58      1.22 o 
 -21   1  11        0.03        1.56      0.67 o 
 -20   1  11      103.11       85.55      1.31 o 
 -19   1  11       38.66       39.28      0.88 o 
 -18   1  11        2.71        2.71      0.47 o 
 -17   1  11      225.99      214.90      2.78 o 
 -16   1  11      557.15      529.19      7.20 o 
 -15   1  11        8.85        5.55      0.52 o 
 -14   1  11      131.42      122.15      1.19 o 
 -13   1  11      265.52      274.23      3.09 o 
 -12   1  11       82.03       85.52      0.77 o 
 -11   1  11      157.16      164.79      1.65 o 
 -10   1  11     1043.95     1026.69      9.03 o 
  -9   1  11      528.47      514.39      3.16 o 
  -8   1  11     2042.70     1963.67     21.15 o 
  -7   1  11      508.86      467.42      2.95 o 
  -6   1  11      154.81      136.49      2.02 o 
  -5   1  11      208.08      196.86      1.45 o 
  -4   1  11       94.18       93.59      1.99 o 
  -3   1  11       11.62        8.91      0.81 o 
  -2   1  11        4.72        3.62      0.58 o 
  -1   1  11       20.94       26.93      1.20 o 
   0   1  11      280.48      288.68      3.03 o 
   1   1  11       20.16       23.25      0.44 o 
   2   1  11       27.40       18.94      0.60 o 
   3   1  11       78.26       68.67      1.16 o 
   4   1  11      140.40      143.80      1.53 o 
   5   1  11       81.58       70.55      1.04 o 
   6   1  11      113.39      109.26      1.74 o 
   7   1  11        0.41       -0.29      0.29 o 
   8   1  11        1.50       -0.42      0.42 o 
   9   1  11       57.48       63.78      1.22 o 
  10   1  11       31.23       36.00      1.05 o 
  11   1  11       86.98       87.60      1.28 o 
  12   1  11      265.32      272.86      3.45 o 
  13   1  11       10.99       11.30      1.06 o 
  14   1  11       32.63       41.04      1.19 o 
  15   1  11      322.60      336.31      3.21 o 
  16   1  11        1.94        6.08      0.46 o 
  17   1  11       67.53       70.53      0.82 o 
  18   1  11        3.91        3.80      0.51 o 
  19   1  11        6.14        5.35      0.54 o 
  20   1  11       50.78       58.15      1.33 o 
  21   1  11        9.66       10.60      1.30 o 
 -26   2  11        0.39        2.83      0.83 o 
 -25   2  11       16.49       17.63      1.84 o 
 -24   2  11      112.83      115.36      2.53 o 
 -23   2  11        3.40        2.12      0.76 o 
 -22   2  11       61.24       68.27      1.69 o 
 -21   2  11       12.15       10.57      0.81 o 
 -20   2  11        0.09        0.08      0.57 o 
 -19   2  11        2.36        4.38      1.12 o 
 -18   2  11       89.93       84.48      1.18 o 
 -17   2  11      138.57      143.70      1.89 o 
 -16   2  11      115.06      112.09      2.14 o 
 -15   2  11       67.04       64.95      1.57 o 
 -14   2  11      409.65      372.18      5.06 o 
 -13   2  11       80.61       86.18      1.29 o 
 -12   2  11       17.38       11.07      1.11 o 
 -11   2  11      401.50      380.61      3.17 o 
 -10   2  11      618.72      599.38      5.67 o 
  -9   2  11      719.51      735.57      3.66 o 
  -8   2  11       21.07       24.91      2.12 o 
  -7   2  11      192.53      192.60      1.89 o 
  -6   2  11        5.01        8.13      1.09 o 
  -5   2  11      173.89      175.98      1.85 o 
  -4   2  11        0.00       -0.27      0.27 o 
  -3   2  11       15.19       16.04      1.46 o 
  -2   2  11       66.13       62.40      1.43 o 
  -1   2  11      297.84      271.62      3.64 o 
   0   2  11      488.48      457.40      5.81 o 
   1   2  11      294.13      291.68      3.20 o 
   2   2  11        0.01       -0.45      0.45 o 
   3   2  11       19.84       19.00      1.53 o 
   4   2  11       27.26       31.41      1.07 o 
   5   2  11        0.90        0.45      0.35 o 
   6   2  11       95.68       99.11      1.41 o 
   7   2  11       59.42       59.36      1.10 o 
   8   2  11      118.84      109.04      1.71 o 
   9   2  11      144.34      138.01      1.70 o 
  10   2  11       14.56       18.34      1.30 o 
  11   2  11        0.23        0.40      0.57 o 
  12   2  11       13.03       13.84      1.10 o 
  13   2  11       82.84       87.35      1.21 o 
  14   2  11      179.81      170.36      1.27 o 
  15   2  11        0.58        1.19      0.39 o 
  16   2  11       19.27       22.83      0.68 o 
  17   2  11       27.40       25.68      0.89 o 
  18   2  11       11.67       13.94      0.87 o 
  19   2  11        9.66        8.49      0.54 o 
  20   2  11        0.08        1.24      0.60 o 
 -25   3  11       36.64       43.42      1.46 o 
 -24   3  11       19.79       21.62      2.48 o 
 -23   3  11        6.73        5.69      0.81 o 
 -22   3  11       22.76       24.43      1.22 o 
 -21   3  11        1.53        0.03      0.71 o 
 -20   3  11       31.28       29.10      1.00 o 
 -19   3  11       35.81       27.97      1.06 o 
 -18   3  11      114.90      103.30      1.28 o 
 -17   3  11        7.01        6.62      0.60 o 
 -16   3  11      171.71      150.31      1.82 o 
 -15   3  11        0.20        0.53      0.49 o 
 -14   3  11      201.09      195.44      2.48 o 
 -13   3  11       26.58       19.45      0.98 o 
 -12   3  11        9.32        7.75      0.50 o 
 -11   3  11       28.69       25.89      0.83 o 
 -10   3  11       93.26       89.22      2.00 o 
  -9   3  11      552.95      567.60      6.17 o 
  -8   3  11       99.72      110.59      1.90 o 
  -7   3  11        0.91        2.64      0.83 o 
  -6   3  11     1252.56     1239.38     14.22 o 
  -5   3  11       28.69       41.99      1.91 o 
  -4   3  11      232.02      217.77      3.24 o 
  -3   3  11       76.21       55.78      1.85 o 
  -2   3  11       74.06       54.99      1.27 o 
  -1   3  11      109.08       92.09      1.08 o 
   0   3  11       59.34       63.70      0.64 o 
   1   3  11       28.91       22.83      0.87 o 
   2   3  11      248.58      237.67      2.51 o 
   3   3  11      126.20      115.07      1.37 o 
   4   3  11       58.48       48.32      0.93 o 
   5   3  11      176.36      168.80      2.77 o 
   6   3  11        9.37        8.46      0.61 o 
   7   3  11       48.58       53.30      1.76 o 
   8   3  11        2.67        0.65      0.47 o 
   9   3  11        3.91        3.72      0.45 o 
  10   3  11        1.70       -0.05      0.46 o 
  11   3  11       42.53       46.64      1.62 o 
  12   3  11       32.18       36.93      1.30 o 
  13   3  11       11.02       10.81      0.63 o 
  14   3  11       44.55       45.88      1.04 o 
  15   3  11       70.37       79.76      0.86 o 
  16   3  11      171.73      184.73      3.13 o 
  17   3  11       83.70       91.56      1.49 o 
  18   3  11        0.06        1.58      0.53 o 
  19   3  11        0.17        0.93      0.53 o 
 -23   4  11       12.46       13.81      2.43 o 
 -22   4  11       21.66       25.23      1.90 o 
 -21   4  11       32.27       35.07      1.27 o 
 -20   4  11       14.84       17.61      1.27 o 
 -19   4  11       60.72       58.22      1.18 o 
 -18   4  11       27.92       34.09      1.07 o 
 -17   4  11       98.08      101.05      1.28 o 
 -16   4  11        0.35        2.22      0.54 o 
 -15   4  11       62.38       63.06      1.11 o 
 -14   4  11       45.06       41.84      0.91 o 
 -13   4  11        6.19        6.38      0.54 o 
 -12   4  11       11.23       11.28      1.02 o 
 -11   4  11        0.90        2.26      0.76 o 
 -10   4  11      231.67      224.41      2.08 o 
  -9   4  11      242.76      227.72      3.43 o 
  -8   4  11      269.76      279.25      3.56 o 
  -7   4  11       15.45       23.54      1.06 o 
  -6   4  11       35.11       35.96      1.33 o 
  -5   4  11       20.55       32.06      2.38 o 
  -4   4  11      529.80      526.56     11.25 o 
  -3   4  11      117.22      111.13      2.83 o 
  -2   4  11       13.45       12.45      1.80 o 
  -1   4  11       74.26       67.69      3.35 o 
   0   4  11       30.92       25.12      1.42 o 
   1   4  11        0.17       -1.00      1.00 o 
   2   4  11       35.66       30.69      1.08 o 
   3   4  11        0.03        0.73      0.57 o 
   4   4  11      295.66      279.08      5.18 o 
   5   4  11       22.09       25.29      1.25 o 
   6   4  11      346.01      357.80      5.41 o 
   7   4  11        1.25       -0.61      0.88 o 
   8   4  11        0.05       -0.55      0.63 o 
   9   4  11       66.41       68.34      1.83 o 
  10   4  11        5.26        4.12      0.47 o 
  11   4  11       92.46       81.56      1.78 o 
  12   4  11        5.47        4.33      0.39 o 
  13   4  11        3.89        3.83      0.43 o 
  14   4  11       17.46       16.52      1.03 o 
  15   4  11       23.36       28.76      0.83 o 
  16   4  11       13.22       11.24      0.60 o 
  17   4  11        4.32        4.89      0.54 o 
 -21   5  11      103.50      123.11      1.98 o 
 -20   5  11       33.98       50.87      1.29 o 
 -19   5  11      247.46      287.47      3.96 o 
 -18   5  11        0.13        6.41      0.70 o 
 -17   5  11       10.73       18.20      1.44 o 
 -16   5  11       63.57       74.34      1.24 o 
 -15   5  11      248.70      247.90      1.72 o 
 -14   5  11        0.01        3.10      0.66 o 
 -13   5  11       26.02       31.67      1.34 o 
 -12   5  11      195.96      198.77      2.81 o 
 -11   5  11      313.22      324.96      4.11 o 
 -10   5  11        4.37        4.54      0.51 o 
  -9   5  11      135.44      140.37      2.27 o 
  -8   5  11       36.18       29.79      1.45 o 
  -7   5  11      222.18      223.95      2.70 o 
  -6   5  11      224.49      227.00      3.81 o 
  -5   5  11      141.38      168.04      3.57 o 
  -4   5  11       47.67       43.83      1.98 o 
  -3   5  11       62.61       65.29      2.72 o 
  -2   5  11        3.97        2.81      0.74 o 
  -1   5  11       62.78       65.28      1.73 o 
   0   5  11        8.30        8.95      2.22 o 
   1   5  11      100.72       92.73      2.83 o 
   2   5  11      100.09       98.94      4.01 o 
   3   5  11      139.39      140.09      3.13 o 
   4   5  11      186.06      166.97      3.50 o 
   5   5  11       37.34       37.72      2.41 o 
   6   5  11        0.72       -0.87      0.90 o 
   7   5  11      129.18      115.95      2.57 o 
   8   5  11        9.26       10.31      1.43 o 
   9   5  11        1.03        1.39      0.49 o 
  10   5  11        0.04        0.16      0.56 o 
  11   5  11       62.74       58.67      1.44 o 
  12   5  11        0.12        1.15      0.49 o 
  13   5  11       12.30       12.94      0.88 o 
  14   5  11        6.04       10.01      0.77 o 
  15   5  11      119.50      131.81      3.37 o 
 -17   6  11       15.41       16.24      1.33 o 
 -16   6  11        9.88        8.93      0.75 o 
 -15   6  11        1.08        0.29      0.63 o 
 -14   6  11        0.25       -0.61      0.61 o 
 -13   6  11        3.04        2.07      0.57 o 
 -12   6  11        6.34        5.89      0.60 o 
 -11   6  11       61.68       53.43      0.96 o 
 -10   6  11      119.30      119.86      1.93 o 
  -9   6  11       21.55       29.00      0.90 o 
  -8   6  11        3.90        2.13      0.51 o 
  -7   6  11       22.98       22.60      0.84 o 
  -6   6  11        3.12        2.23      0.47 o 
  -5   6  11       11.08       11.37      0.71 o 
  -4   6  11       21.98       28.32      0.94 o 
  -3   6  11       47.69       45.98      1.30 o 
  -2   6  11       12.78       12.62      0.88 o 
  -1   6  11      134.00      132.31      3.26 o 
   0   6  11       53.80       45.83      1.82 o 
   1   6  11        2.46        0.13      0.92 o 
   2   6  11        6.88        5.49      0.96 o 
   3   6  11       92.14       93.38      3.29 o 
   4   6  11        9.83       10.00      0.64 o 
   5   6  11       25.04       23.02      1.30 o 
   6   6  11       92.82       79.30      2.18 o 
   7   6  11       30.15       27.27      1.07 o 
   8   6  11       20.43       16.18      0.82 o 
   9   6  11       22.57       16.69      0.95 o 
  10   6  11        9.14        8.91      1.05 o 
  11   6  11        0.32       -0.78      0.78 o 
 -11   7  11       70.10       85.55      2.99 o 
 -10   7  11       53.57       72.76      1.82 o 
  -9   7  11       32.40       41.91      1.13 o 
  -8   7  11        1.20        3.03      0.65 o 
  -7   7  11       20.69       22.84      0.90 o 
  -6   7  11       79.32       75.20      1.07 o 
  -5   7  11      147.82      160.92      2.79 o 
  -4   7  11        9.01       10.50      1.00 o 
  -3   7  11      116.73      153.06      2.73 o 
  -2   7  11      140.43      155.31      2.14 o 
  -1   7  11       40.13       49.83      1.07 o 
   0   7  11        0.86        1.08      1.49 o 
   1   7  11        6.37        6.85      1.27 o 
   2   7  11        6.43        3.81      1.42 o 
   3   7  11        3.54        2.58      0.71 o 
   4   7  11        1.26       -1.14      1.21 o 
   5   7  11       11.69        3.12      1.50 o 
 -26   0  12       92.67      107.87      3.12 o 
 -25   0  12      119.32      142.29      3.24 o 
 -24   0  12      162.37      150.64      3.24 o 
 -23   0  12        1.68        1.12      1.37 o 
 -22   0  12       39.61       40.15      2.24 o 
 -21   0  12        5.62        5.61      1.37 o 
 -20   0  12       20.38       20.07      2.12 o 
 -19   0  12        6.79       10.33      2.81 o 
 -18   0  12       22.03       25.59      1.06 o 
 -17   0  12      308.69      313.08      5.04 o 
 -16   0  12        4.22        5.34      0.64 o 
 -15   0  12        0.44       -0.53      0.53 o 
 -14   0  12        1.37       -0.58      0.58 o 
 -13   0  12       90.01       80.24      1.94 o 
 -12   0  12       37.92       45.31      1.04 o 
 -11   0  12      272.63      246.47      3.73 o 
 -10   0  12       13.88       19.10      1.32 o 
  -9   0  12      939.30      972.57     12.98 o 
  -8   0  12     1057.76     1022.78     11.91 o 
  -7   0  12       22.50       45.80      2.12 o 
  -6   0  12      734.53      683.99      6.75 o 
  -5   0  12      588.52      485.47     36.76 o 
  -4   0  12     1676.47     1718.73     21.47 o 
  -3   0  12     2345.34     2316.22     37.77 o 
  -2   0  12      486.11      455.47      6.77 o 
  -1   0  12      263.40      212.13      3.85 o 
   0   0  12       19.37       15.19      2.57 o 
   1   0  12      187.26      156.40      3.68 o 
   2   0  12      126.41      140.32      2.00 o 
   3   0  12      288.50      271.28      5.31 o 
   4   0  12       30.60       31.26      1.39 o 
   5   0  12      119.21      114.93      1.73 o 
   6   0  12      240.32      228.65      3.30 o 
   7   0  12       17.72       18.26      0.89 o 
   8   0  12       66.07       58.66      0.85 o 
   9   0  12        0.21       -0.02      0.45 o 
  10   0  12      151.25      157.97      3.34 o 
  11   0  12       13.52        7.98      0.55 o 
  12   0  12        4.97        2.68      0.51 o 
  13   0  12      117.50      129.20      2.43 o 
  14   0  12       36.18       42.00      2.30 o 
  15   0  12        2.12        3.24      0.59 o 
  16   0  12      177.66      182.79      2.67 o 
  17   0  12       18.19       29.54      1.14 o 
  18   0  12       93.87      124.57      1.81 o 
  19   0  12      591.00      628.98     10.65 o 
 -26   1  12        2.56        2.34      1.10 o 
 -25   1  12       13.10        9.85      1.23 o 
 -24   1  12        0.42        0.42      0.74 o 
 -23   1  12       86.22      103.08      1.83 o 
 -22   1  12       28.80       31.10      1.98 o 
 -21   1  12       18.70       11.83      1.70 o 
 -20   1  12       24.61       20.26      1.31 o 
 -19   1  12        6.44        4.02      0.61 o 
 -18   1  12      101.00       94.70      1.19 o 
 -17   1  12      103.78      104.49      2.57 o 
 -16   1  12      126.75      135.11      2.51 o 
 -15   1  12      121.79      116.84      1.51 o 
 -14   1  12       89.86       98.94      1.34 o 
 -13   1  12      129.41      116.29      1.40 o 
 -12   1  12      469.93      465.69      4.00 o 
 -11   1  12      311.34      296.44      3.71 o 
 -10   1  12       18.02       17.53      0.73 o 
  -9   1  12        7.96        8.95      1.39 o 
  -8   1  12      634.63      643.43      4.61 o 
  -7   1  12      946.15      895.94      8.05 o 
  -6   1  12      699.26      694.66      6.14 o 
  -5   1  12        7.82        2.59      0.96 o 
  -4   1  12      179.64      160.97      2.97 o 
  -3   1  12        0.00        0.32      0.39 o 
  -2   1  12       15.08       14.01      0.75 o 
  -1   1  12        0.39       -0.29      0.35 o 
   0   1  12      156.81      149.47      1.84 o 
   1   1  12        0.21       -0.35      0.38 o 
   2   1  12      229.77      205.79      1.85 o 
   3   1  12       52.38       55.89      0.91 o 
   4   1  12      292.64      270.10      2.79 o 
   5   1  12      242.20      255.50      2.97 o 
   6   1  12       18.96       16.22      0.89 o 
   7   1  12        0.03       -0.32      0.32 o 
   8   1  12        0.31       -0.33      0.33 o 
   9   1  12        3.99        1.68      0.33 o 
  10   1  12        4.03        2.90      0.36 o 
  11   1  12       30.22       25.38      0.91 o 
  12   1  12        3.85        1.72      0.53 o 
  13   1  12       12.64       11.23      1.00 o 
  14   1  12      103.23      104.53      1.55 o 
  15   1  12       29.99       34.12      1.05 o 
  16   1  12       18.71       21.93      0.83 o 
  17   1  12       27.09       25.56      1.05 o 
  18   1  12        2.35        1.85      0.56 o 
  19   1  12        0.24        2.11      0.68 o 
 -25   2  12      106.94      117.59      2.29 o 
 -24   2  12        1.61        5.52      0.84 o 
 -23   2  12       72.59       91.93      1.71 o 
 -22   2  12       21.31       28.54      1.25 o 
 -21   2  12        2.15        3.23      0.74 o 
 -20   2  12       44.47       41.77      1.06 o 
 -19   2  12       15.84       19.16      0.94 o 
 -18   2  12       63.77       68.56      1.60 o 
 -17   2  12        0.11        1.40      0.56 o 
 -16   2  12        5.04        6.69      0.54 o 
 -15   2  12       10.62        8.27      0.53 o 
 -14   2  12      327.96      348.14      6.43 o 
 -13   2  12      467.71      471.80      4.20 o 
 -12   2  12      121.13      117.68      1.28 o 
 -11   2  12       23.23       22.95      0.83 o 
 -10   2  12       18.68       14.92      0.64 o 
  -9   2  12      116.16      101.88      1.00 o 
  -8   2  12       19.75       26.53      1.25 o 
  -7   2  12       14.63       12.29      0.64 o 
  -6   2  12       70.48       75.83      0.69 o 
  -5   2  12      547.13      554.44      5.88 o 
  -4   2  12        1.69        0.18      0.33 o 
  -3   2  12        3.29        1.32      0.54 o 
  -2   2  12        6.44        4.47      0.56 o 
  -1   2  12        2.01        1.16      0.54 o 
   0   2  12      129.02      122.07      1.57 o 
   1   2  12        7.76       11.35      0.92 o 
   2   2  12      474.73      434.57      5.57 o 
   3   2  12      117.44      107.10      1.51 o 
   4   2  12      188.51      170.54      2.56 o 
   5   2  12      223.86      215.09      2.21 o 
   6   2  12        9.07        6.44      0.67 o 
   7   2  12       13.54        8.65      0.63 o 
   8   2  12      128.29      108.59      1.73 o 
   9   2  12        0.08       -0.35      0.35 o 
  10   2  12        7.51        3.83      0.51 o 
  11   2  12       96.01       90.36      1.65 o 
  12   2  12       40.17       40.65      1.70 o 
  13   2  12        4.31        2.89      0.41 o 
  14   2  12       36.57       41.15      0.71 o 
  15   2  12        9.81        9.39      0.46 o 
  16   2  12        4.53        3.80      0.49 o 
  17   2  12       42.66       42.49      1.05 o 
  18   2  12        7.94        7.33      0.57 o 
  19   2  12        8.76        6.36      1.50 o 
 -24   3  12        0.66       -0.44      0.92 o 
 -23   3  12        0.00        0.72      0.79 o 
 -22   3  12        0.57        1.41      0.76 o 
 -21   3  12        0.98        0.86      0.76 o 
 -20   3  12        8.14        3.71      0.65 o 
 -19   3  12        6.95        5.05      0.63 o 
 -18   3  12       21.93       26.96      1.07 o 
 -17   3  12       19.02       23.62      0.95 o 
 -16   3  12       20.36       22.36      1.23 o 
 -15   3  12        0.28       -0.13      0.47 o 
 -14   3  12       19.92       14.62      1.22 o 
 -13   3  12        9.53        4.19      0.49 o 
 -12   3  12      242.12      247.43      2.89 o 
 -11   3  12        2.21        2.83      0.49 o 
 -10   3  12        0.17       -0.43      0.43 o 
  -9   3  12      539.91      522.56      4.18 o 
  -8   3  12      629.76      623.90      5.00 o 
  -7   3  12      434.76      438.41      6.71 o 
  -6   3  12        8.16        3.98      0.96 o 
  -5   3  12      259.92      254.37      2.51 o 
  -4   3  12      259.21      260.33      3.20 o 
  -3   3  12       31.37       23.34      1.09 o 
  -2   3  12      137.04      111.71      1.46 o 
  -1   3  12        2.99        1.18      0.41 o 
   0   3  12      165.73      141.30      1.72 o 
   1   3  12       28.81       22.21      0.83 o 
   2   3  12       55.25       66.01      0.94 o 
   3   3  12        2.91        1.27      0.46 o 
   4   3  12        1.08       -0.26      0.26 o 
   5   3  12       34.60       32.60      1.20 o 
   6   3  12        4.99        6.14      0.69 o 
   7   3  12        5.80        2.98      0.62 o 
   8   3  12       28.96       24.19      1.67 o 
   9   3  12       21.86       22.76      0.84 o 
  10   3  12       48.55       47.46      0.84 o 
  11   3  12        1.85        0.27      0.82 o 
  12   3  12       11.22        9.95      0.67 o 
  13   3  12       13.64        8.18      0.57 o 
  14   3  12       12.83       10.89      0.87 o 
  15   3  12       26.06       29.37      0.79 o 
  16   3  12       28.79       31.69      1.29 o 
  17   3  12        1.00        1.69      0.53 o 
 -22   4  12       34.58       39.56      1.41 o 
 -21   4  12       42.03       40.35      1.41 o 
 -20   4  12        3.97        2.60      0.65 o 
 -19   4  12       36.06       34.92      1.62 o 
 -18   4  12        9.36        6.01      0.67 o 
 -17   4  12       20.77       25.06      1.03 o 
 -16   4  12      152.37      161.85      1.49 o 
 -15   4  12       12.15       14.40      1.17 o 
 -14   4  12        2.12        2.06      0.54 o 
 -13   4  12        2.63        1.94      0.50 o 
 -12   4  12       27.37       31.68      0.83 o 
 -11   4  12        2.86        0.93      0.68 o 
 -10   4  12       46.64       48.83      0.87 o 
  -9   4  12       82.07       84.56      1.89 o 
  -8   4  12       17.24       24.07      1.10 o 
  -7   4  12      327.36      363.68      5.94 o 
  -6   4  12      251.12      248.76      2.65 o 
  -5   4  12       21.13       28.68      1.69 o 
  -4   4  12       13.99        7.72      1.00 o 
  -3   4  12       67.49       59.00      2.00 o 
  -2   4  12        1.84        2.54      0.76 o 
  -1   4  12      207.70      189.02      2.54 o 
   0   4  12        6.13        3.47      0.73 o 
   1   4  12       18.22       12.72      0.99 o 
   2   4  12      331.00      334.50      5.02 o 
   3   4  12        4.27        8.40      0.90 o 
   4   4  12       28.90       21.63      1.46 o 
   5   4  12        0.29       -0.58      0.58 o 
   6   4  12        0.63        0.16      0.77 o 
   7   4  12       28.62       26.21      1.62 o 
   8   4  12       32.66       24.40      0.81 o 
   9   4  12       17.25       17.78      1.38 o 
  10   4  12       28.56       30.52      1.18 o 
  11   4  12        0.73        0.91      0.56 o 
  12   4  12        3.76        3.54      0.53 o 
  13   4  12       20.96       19.29      1.33 o 
  14   4  12        6.76        7.73      0.65 o 
  15   4  12       67.08       57.05      1.39 o 
 -19   5  12       22.84       29.51      1.16 o 
 -18   5  12       16.94       21.31      1.09 o 
 -17   5  12       17.47       17.97      1.10 o 
 -16   5  12       10.97       19.37      1.07 o 
 -15   5  12        0.02        1.38      0.62 o 
 -14   5  12       14.84       16.19      0.98 o 
 -13   5  12       75.80       84.82      2.17 o 
 -12   5  12        2.01        6.15      0.56 o 
 -11   5  12      130.08      132.56      1.77 o 
 -10   5  12       31.15       35.75      0.85 o 
  -9   5  12       47.99       60.60      1.25 o 
  -8   5  12       81.95       91.68      1.76 o 
  -7   5  12      192.22      188.44      2.55 o 
  -6   5  12       24.99       25.01      0.97 o 
  -5   5  12        5.76        6.19      0.40 o 
  -4   5  12       11.68       15.73      0.89 o 
  -3   5  12        9.63        8.09      0.87 o 
  -2   5  12        2.96        2.48      0.50 o 
  -1   5  12       15.45       14.58      1.50 o 
   0   5  12       13.00        9.86      1.35 o 
   1   5  12        4.08        3.82      1.17 o 
   2   5  12        6.58        5.48      1.13 o 
   3   5  12       19.37       16.90      1.17 o 
   4   5  12       80.61       76.63      2.41 o 
   5   5  12       20.57       17.15      1.57 o 
   6   5  12        7.10        3.10      0.70 o 
   7   5  12       14.17       12.43      1.12 o 
   8   5  12        2.48        0.71      0.70 o 
   9   5  12        2.84        3.92      0.60 o 
  10   5  12       27.50       27.89      0.85 o 
  11   5  12       24.94       25.85      0.82 o 
  12   5  12       42.31       40.73      1.91 o 
  13   5  12        4.95        4.86      1.62 o 
 -15   6  12        1.77        0.88      1.05 o 
 -14   6  12        0.40       -0.63      0.63 o 
 -13   6  12        0.78       -0.56      0.57 o 
 -12   6  12        0.01       -0.54      0.54 o 
 -11   6  12       14.60       16.81      0.77 o 
 -10   6  12       19.48       16.59      0.73 o 
  -9   6  12       11.95       11.78      0.63 o 
  -8   6  12       50.81       48.41      0.93 o 
  -7   6  12        0.51        2.84      0.59 o 
  -6   6  12       23.64       27.01      0.88 o 
  -5   6  12       55.48       60.26      1.19 o 
  -4   6  12      370.81      400.40      5.92 o 
  -3   6  12       37.38       45.18      1.46 o 
  -2   6  12       12.81       13.10      1.36 o 
  -1   6  12        2.01        3.33      0.83 o 
   0   6  12        5.32        4.99      0.51 o 
   1   6  12        9.55        8.43      1.12 o 
   2   6  12       17.97       20.43      1.36 o 
   3   6  12        0.01       -0.79      0.79 o 
   4   6  12       20.95       18.89      1.66 o 
   5   6  12       13.40       13.74      1.84 o 
   6   6  12        5.61        2.57      0.76 o 
   7   6  12        5.66        6.13      0.79 o 
   8   6  12       15.32       10.18      0.74 o 
  -4   7  12       11.92       13.47      1.87 o 
  -3   7  12       74.75       74.95      3.12 o 
  -2   7  12        7.86       23.32      2.74 o 
 -25   1  13       13.87       18.02      1.93 o 
 -24   1  13        0.22        0.78      1.01 o 
 -23   1  13        0.44        1.68      1.01 o 
 -22   1  13       66.97       80.31      1.89 o 
 -21   1  13       36.72       39.13      1.63 o 
 -20   1  13       29.78       30.93      1.49 o 
 -19   1  13       93.97      100.63      1.53 o 
 -18   1  13       20.42       20.25      0.95 o 
 -17   1  13        2.02        3.80      0.58 o 
 -16   1  13      195.91      203.36      3.77 o 
 -15   1  13      416.83      425.28      4.56 o 
 -14   1  13        2.41        5.20      0.45 o 
 -13   1  13       35.53       34.94      0.86 o 
 -12   1  13      109.52      108.79      1.41 o 
 -11   1  13        7.58        8.63      0.46 o 
 -10   1  13      124.81      128.00      1.80 o 
  -9   1  13       88.72       83.36      1.40 o 
  -8   1  13        0.73        0.88      0.36 o 
  -7   1  13      173.87      174.39      1.77 o 
  -6   1  13      131.90      124.98      1.62 o 
  -5   1  13      184.41      181.32      1.88 o 
  -4   1  13      857.35      863.00     12.52 o 
  -3   1  13      131.43      126.29      1.88 o 
  -2   1  13      558.05      558.35      7.80 o 
  -1   1  13       49.94       47.11      1.29 o 
   0   1  13       44.64       37.00      1.50 o 
   1   1  13       86.27       74.87      1.83 o 
   2   1  13       69.47       53.12      0.91 o 
   3   1  13       91.45       72.67      1.22 o 
   4   1  13        1.44        0.58      0.33 o 
   5   1  13        2.73        3.04      0.34 o 
   6   1  13       50.34       53.99      1.08 o 
   7   1  13      324.62      314.09      3.86 o 
   8   1  13       68.16       67.64      0.79 o 
   9   1  13        0.49       -0.39      0.39 o 
  10   1  13        4.57        1.75      0.37 o 
  11   1  13       13.48        9.40      0.44 o 
  12   1  13        6.92        4.51      0.44 o 
  13   1  13        1.47        1.98      0.41 o 
  14   1  13       84.39       91.07      1.37 o 
  15   1  13       19.97       20.21      1.30 o 
  16   1  13        0.14        0.50      0.54 o 
  17   1  13       11.31       10.62      0.86 o 
 -24   2  13        0.58        2.32      1.10 o 
 -23   2  13      123.96      151.13      1.92 o 
 -22   2  13        4.29        5.64      0.81 o 
 -21   2  13        5.18        9.45      0.83 o 
 -20   2  13       14.25       15.60      1.17 o 
 -19   2  13       15.53       17.09      1.47 o 
 -18   2  13        0.02        1.09      0.60 o 
 -17   2  13        8.03       10.97      0.66 o 
 -16   2  13        2.38        2.98      0.57 o 
 -15   2  13       28.47       26.74      0.83 o 
 -14   2  13      139.43      141.01      3.38 o 
 -13   2  13      462.71      458.90      8.77 o 
 -12   2  13       36.70       40.47      1.64 o 
 -11   2  13        3.96        2.38      0.43 o 
 -10   2  13       12.22       11.26      0.55 o 
  -9   2  13       32.40       27.36      0.67 o 
  -8   2  13       15.30       18.84      0.72 o 
  -7   2  13      304.79      310.12      3.23 o 
  -6   2  13        0.38       -0.38      0.38 o 
  -5   2  13       19.58       17.63      0.73 o 
  -4   2  13        2.25        1.13      0.33 o 
  -3   2  13      140.77      140.49      2.10 o 
  -2   2  13       22.94       25.39      1.04 o 
  -1   2  13      290.37      282.37      3.25 o 
   0   2  13      430.52      369.98      5.13 o 
   1   2  13       11.27        3.94      0.77 o 
   2   2  13       21.73       16.20      0.91 o 
   3   2  13       65.58       59.50      1.14 o 
   4   2  13        0.13       -0.32      1.07 o 
   5   2  13       74.10       69.68      1.94 o 
   6   2  13        7.55        3.59      0.53 o 
   7   2  13       47.68       35.33      1.17 o 
   8   2  13       87.26       74.48      1.32 o 
   9   2  13       33.83       21.95      0.89 o 
  10   2  13       69.59       73.54      1.14 o 
  11   2  13       28.16       30.24      1.07 o 
  12   2  13       28.77       31.33      0.91 o 
  13   2  13       25.30       32.26      0.97 o 
  14   2  13       76.57       83.35      1.26 o 
  15   2  13       17.17       18.16      0.76 o 
  16   2  13        1.30        0.93      0.57 o 
  17   2  13        0.10       -1.37      1.37 o 
 -22   3  13        6.29        7.48      0.89 o 
 -21   3  13        5.12        8.98      0.89 o 
 -20   3  13       18.52       14.80      0.82 o 
 -19   3  13       35.32       37.77      1.11 o 
 -18   3  13        0.72        0.67      0.60 o 
 -17   3  13       16.29       12.59      0.67 o 
 -16   3  13       48.68       52.44      1.10 o 
 -15   3  13       40.18       38.88      0.90 o 
 -14   3  13        0.09       -0.47      0.47 o 
 -13   3  13        0.50        0.93      0.47 o 
 -12   3  13       44.27       38.87      0.84 o 
 -11   3  13        1.67        3.53      0.66 o 
 -10   3  13       88.13       95.86      1.60 o 
  -9   3  13       16.56       10.62      0.61 o 
  -8   3  13       19.42       16.65      0.92 o 
  -7   3  13      437.99      436.35      6.41 o 
  -6   3  13       60.07       59.26      1.26 o 
  -5   3  13       47.04       44.11      0.91 o 
  -4   3  13       36.07       30.01      0.62 o 
  -3   3  13       16.63       19.52      0.62 o 
  -2   3  13       59.80       49.54      0.85 o 
  -1   3  13       57.82       49.13      1.02 o 
   0   3  13       72.11       57.34      1.49 o 
   1   3  13        1.59        3.52      0.34 o 
   2   3  13      481.50      471.87      9.70 o 
   3   3  13       40.28       27.64      3.43 o 
   4   3  13       70.62       62.49      2.43 o 
   5   3  13       27.94       20.02      0.87 o 
   6   3  13       50.82       49.12      1.40 o 
   7   3  13      110.52      105.52      2.38 o 
   8   3  13       16.03       19.17      0.62 o 
   9   3  13       25.57       31.75      1.24 o 
  10   3  13       51.52       46.75      1.63 o 
  11   3  13       12.40       12.20      0.96 o 
  12   3  13      101.76       97.72      2.38 o 
  13   3  13       81.46       94.58      1.87 o 
  14   3  13      134.10      134.39      1.89 o 
  15   3  13        8.41       12.98      1.53 o 
 -20   4  13        1.55       -0.67      0.67 o 
 -19   4  13        0.84        0.11      0.66 o 
 -18   4  13        0.09       -0.61      0.64 o 
 -17   4  13        0.15       -0.03      0.63 o 
 -16   4  13       99.23      107.26      1.34 o 
 -15   4  13        0.98        1.54      0.62 o 
 -14   4  13       32.11       36.05      1.00 o 
 -13   4  13       70.25       74.25      1.49 o 
 -12   4  13       18.68       23.25      0.83 o 
 -11   4  13      120.68      129.66      2.22 o 
 -10   4  13        1.80        1.71      0.47 o 
  -9   4  13        7.26        7.35      0.84 o 
  -8   4  13        0.16        3.24      0.48 o 
  -7   4  13      427.48      433.55      7.08 o 
  -6   4  13       10.83       17.26      0.65 o 
  -5   4  13       36.08       44.44      1.30 o 
  -4   4  13       40.31       40.99      1.79 o 
  -3   4  13       25.40       22.15      1.59 o 
  -2   4  13        3.55        3.07      0.76 o 
  -1   4  13       51.33       43.84      1.20 o 
   0   4  13       73.02       55.93      2.31 o 
   1   4  13       13.16       14.21      1.13 o 
   2   4  13       48.27       50.75      1.37 o 
   3   4  13       37.08       31.49      1.03 o 
   4   4  13        0.37       -0.54      0.60 o 
   5   4  13       21.98       21.63      1.42 o 
   6   4  13       17.72       16.17      1.86 o 
   7   4  13       34.09       33.94      1.97 o 
   8   4  13        3.78        4.20      0.41 o 
   9   4  13        4.42        4.31      0.44 o 
  10   4  13        6.05        5.01      0.50 o 
  11   4  13       11.17        6.42      0.70 o 
  12   4  13       14.02       12.84      1.22 o 
  13   4  13       28.10       30.37      1.17 o 
 -17   5  13       21.65       33.72      1.64 o 
 -16   5  13      126.15      144.51      1.77 o 
 -15   5  13       16.85       27.26      1.07 o 
 -14   5  13        2.77        2.02      0.56 o 
 -13   5  13       21.64       26.91      0.91 o 
 -12   5  13        0.02        0.50      0.52 o 
 -11   5  13       52.60       54.06      1.23 o 
 -10   5  13       29.12       37.39      0.95 o 
  -9   5  13       99.50      115.39      2.23 o 
  -8   5  13      169.88      178.24      3.36 o 
  -7   5  13       43.28       43.24      1.30 o 
  -6   5  13       33.45       33.68      1.07 o 
  -5   5  13      123.57      117.59      2.51 o 
  -4   5  13        0.40       -0.40      0.52 o 
  -3   5  13        1.52        1.23      0.75 o 
  -2   5  13       41.13       41.97      1.92 o 
  -1   5  13       37.88       39.76      1.55 o 
   0   5  13       89.90       92.03      3.04 o 
   1   5  13        0.00       -0.13      0.92 o 
   2   5  13       57.19       56.65      1.24 o 
   3   5  13        0.10       -0.63      0.63 o 
   4   5  13       12.20        9.05      0.76 o 
   5   5  13       58.42       57.58      1.99 o 
   6   5  13       68.74       75.07      1.91 o 
   7   5  13        0.00        1.02      0.84 o 
   8   5  13        0.01       -0.50      1.01 o 
   9   5  13       45.05       48.65      1.05 o 
  10   5  13        2.55       -0.25      1.56 o 
 -12   6  13        1.45        1.81      1.06 o 
 -11   6  13        0.00       -0.72      0.72 o 
 -10   6  13        2.72        3.03      0.55 o 
  -9   6  13        8.43        7.21      0.58 o 
  -8   6  13        0.08       -0.11      0.61 o 
  -7   6  13       16.52       18.80      1.40 o 
  -6   6  13       84.55       96.17      2.64 o 
  -5   6  13       22.28       27.07      1.17 o 
  -4   6  13       82.99       86.01      1.47 o 
  -3   6  13        2.55        2.94      0.47 o 
  -2   6  13        2.87        3.07      0.46 o 
  -1   6  13       52.62       48.42      1.83 o 
   0   6  13       49.57       64.88      1.99 o 
   1   6  13        4.51        6.23      1.06 o 
   2   6  13       17.14       10.11      0.96 o 
   3   6  13        4.24        5.59      0.92 o 
   4   6  13        7.95        6.46      0.99 o 
 -23   0  14        4.12        8.60      1.62 o 
 -22   0  14       61.52       80.43      2.74 o 
 -21   0  14        2.50        2.62      1.37 o 
 -20   0  14        7.88        5.49      1.50 o 
 -19   0  14       31.00       48.01      2.37 o 
 -18   0  14       71.29       84.17      2.62 o 
 -17   0  14       11.18        7.67      0.97 o 
 -16   0  14       11.27        9.37      0.97 o 
 -15   0  14       64.90       72.53      2.37 o 
 -14   0  14        4.04        0.11      0.83 o 
 -13   0  14        0.40       -1.25      1.25 o 
 -12   0  14      117.67      118.30      1.81 o 
 -11   0  14      233.36      247.95      5.89 o 
 -10   0  14        0.51        2.90      0.62 o 
  -9   0  14      405.43      415.61     11.65 o 
  -8   0  14      195.05      192.96      3.05 o 
  -7   0  14        0.00       -0.60      0.60 o 
  -6   0  14      408.30      394.88     10.74 o 
  -5   0  14        2.95        4.83      0.54 o 
  -4   0  14       79.95       68.62      1.73 o 
  -3   0  14      175.45      179.74      5.49 o 
  -2   0  14       31.08       21.06      1.03 o 
  -1   0  14      187.04      162.38      5.26 o 
   0   0  14        8.02        1.58      0.58 o 
   1   0  14      128.77      113.92      2.18 o 
   2   0  14      171.70      174.19      3.18 o 
   3   0  14        0.54       -0.09      0.48 o 
   4   0  14        2.99        1.92      0.74 o 
   5   0  14      110.58      118.97      1.32 o 
   6   0  14       25.25       16.80      1.20 o 
   7   0  14       18.57       12.61      0.79 o 
   8   0  14       58.47       58.65      0.97 o 
   9   0  14        1.30        1.79      0.55 o 
  10   0  14       44.47       47.23      0.99 o 
  11   0  14       36.76       43.45      1.27 o 
  12   0  14       14.14       15.05      1.68 o 
  13   0  14       41.90       48.65      1.61 o 
  14   0  14       28.68       23.74      3.60 o 
  15   0  14       33.72       37.79      3.06 o 
  16   0  14       44.27       51.13      2.12 o 
 -23   1  14        4.69        3.84      1.12 o 
 -22   1  14       84.47       92.43      2.43 o 
 -21   1  14       65.00       75.76      1.89 o 
 -20   1  14       97.29      123.01      2.16 o 
 -19   1  14       55.79       70.32      2.18 o 
 -18   1  14        5.21        3.73      0.77 o 
 -17   1  14       51.96       54.98      1.29 o 
 -16   1  14       74.84       95.45      1.51 o 
 -15   1  14      150.98      166.79      1.49 o 
 -14   1  14      167.23      179.79      1.49 o 
 -13   1  14       29.49       25.80      0.92 o 
 -12   1  14        0.17       -0.62      0.62 o 
 -11   1  14       12.87        9.94      0.55 o 
 -10   1  14        0.06        0.00      0.47 o 
  -9   1  14       32.38       37.71      0.93 o 
  -8   1  14      110.99      113.84      2.49 o 
  -7   1  14        2.21        1.21      0.43 o 
  -6   1  14      256.11      252.33      3.72 o 
  -5   1  14       17.02       12.98      0.93 o 
  -4   1  14        5.42        3.51      0.40 o 
  -3   1  14       61.14       55.57      1.25 o 
  -2   1  14       50.97       53.91      1.74 o 
  -1   1  14        7.81       11.22      1.08 o 
   0   1  14      443.66      444.03      5.79 o 
   1   1  14       96.92       92.51      1.92 o 
   2   1  14        0.21       -1.11      1.11 o 
   3   1  14        1.38       -0.45      0.45 o 
   4   1  14       71.08       58.05      0.70 o 
   5   1  14       10.02        4.22      0.37 o 
   6   1  14        5.26        2.88      0.37 o 
   7   1  14       51.30       45.74      0.80 o 
   8   1  14      204.05      195.43      1.63 o 
   9   1  14       57.96       49.88      1.20 o 
  10   1  14        2.31        1.63      0.41 o 
  11   1  14       13.32        9.70      0.46 o 
  12   1  14        0.44        0.39      0.50 o 
  13   1  14        4.36        5.82      0.58 o 
  14   1  14        0.67       -0.01      0.48 o 
  15   1  14       11.99       11.44      0.59 o 
 -22   2  14       39.89       43.82      1.76 o 
 -21   2  14        7.72        9.02      1.10 o 
 -20   2  14       86.60      114.91      2.11 o 
 -19   2  14       13.78       18.53      2.30 o 
 -18   2  14       31.25       33.39      1.57 o 
 -17   2  14      202.45      181.92      1.79 o 
 -16   2  14      200.47      187.50      1.79 o 
 -15   2  14        0.17        2.23      0.71 o 
 -14   2  14        1.95        3.96      0.54 o 
 -13   2  14      123.19      125.26      2.70 o 
 -12   2  14        7.17        9.32      1.28 o 
 -11   2  14      148.76      144.82      3.25 o 
 -10   2  14       53.09       49.99      2.14 o 
  -9   2  14        5.04        4.65      0.49 o 
  -8   2  14        1.65        0.57      0.42 o 
  -7   2  14        3.87        4.01      0.45 o 
  -6   2  14        0.00       -0.40      0.40 o 
  -5   2  14        7.71        6.10      0.44 o 
  -4   2  14        0.04       -0.02      0.39 o 
  -3   2  14      132.95      138.95      2.43 o 
  -2   2  14       35.92       37.69      1.65 o 
  -1   2  14      383.07      385.32      4.53 o 
   0   2  14        8.65       12.59      2.91 o 
   1   2  14      577.76      558.03      8.52 o 
   2   2  14        5.75        9.34      1.66 o 
   3   2  14      100.14       80.01      2.68 o 
   4   2  14      117.43      110.92      2.90 o 
   5   2  14      179.15      162.53      2.32 o 
   6   2  14        0.13       -0.91      0.91 o 
   7   2  14       47.81       40.89      1.10 o 
   8   2  14      123.85      122.61      1.96 o 
   9   2  14        0.56        1.50      0.42 o 
  10   2  14       17.92       14.60      0.56 o 
  11   2  14       19.65       16.19      0.65 o 
  12   2  14        7.43        6.05      0.50 o 
  13   2  14        3.99        3.72      0.55 o 
  14   2  14        1.19        1.12      0.59 o 
 -21   3  14       53.69       62.85      2.87 o 
 -20   3  14        2.11        2.10      0.83 o 
 -19   3  14       13.21       15.67      0.94 o 
 -18   3  14       19.14       19.54      1.00 o 
 -17   3  14       35.78       37.16      1.55 o 
 -16   3  14        0.01       -0.65      0.65 o 
 -15   3  14       35.38       35.31      1.03 o 
 -14   3  14       20.37       16.74      0.83 o 
 -13   3  14        0.61       -0.50      0.50 o 
 -12   3  14        5.38        7.42      0.54 o 
 -11   3  14       18.80       18.02      1.07 o 
 -10   3  14      195.07      187.59      2.85 o 
  -9   3  14        2.47        2.58      0.43 o 
  -8   3  14        1.02        2.95      0.46 o 
  -7   3  14       49.12       47.15      1.59 o 
  -6   3  14       96.85       84.88      2.04 o 
  -5   3  14       41.00       43.68      1.62 o 
  -4   3  14        1.55        0.16      0.37 o 
  -3   3  14       88.93       92.43      1.91 o 
  -2   3  14       26.94       25.16      0.92 o 
  -1   3  14        1.11        2.80      0.38 o 
   0   3  14        3.44        6.14      0.67 o 
   1   3  14        1.43        2.14      0.47 o 
   2   3  14       62.27       53.47      1.45 o 
   3   3  14      260.39      228.19      7.51 o 
   4   3  14       14.91        8.96      1.69 o 
   5   3  14        0.07       -0.44      0.97 o 
   6   3  14        2.77        0.87      0.69 o 
   7   3  14        4.98        2.09      0.65 o 
   8   3  14        8.88        6.27      0.53 o 
   9   3  14        6.12        6.27      0.58 o 
  10   3  14        6.59        5.60      0.83 o 
  11   3  14       33.49       28.78      1.58 o 
  12   3  14        7.98        9.59      0.65 o 
  13   3  14        0.02        0.99      0.77 o 
 -18   4  14        9.79        9.62      0.74 o 
 -17   4  14       32.19       32.87      1.13 o 
 -16   4  14       53.89       57.22      1.65 o 
 -15   4  14       42.29       50.46      1.35 o 
 -14   4  14       30.48       32.37      1.54 o 
 -13   4  14       14.11       11.47      1.31 o 
 -12   4  14       23.43       15.75      1.18 o 
 -11   4  14        0.11       -0.37      0.49 o 
 -10   4  14        2.14        1.08      0.52 o 
  -9   4  14        1.70        4.38      0.51 o 
  -8   4  14       73.07       78.19      1.65 o 
  -7   4  14       99.81      103.44      2.38 o 
  -6   4  14       21.90       28.30      1.14 o 
  -5   4  14      192.07      208.36      3.12 o 
  -4   4  14        0.63        1.01      0.38 o 
  -3   4  14       11.39        8.89      1.04 o 
  -2   4  14       74.73       69.85      1.92 o 
  -1   4  14       36.14       33.80      1.62 o 
   0   4  14       31.48       21.98      1.22 o 
   1   4  14        2.61        3.64      0.50 o 
   2   4  14       12.90       11.04      0.99 o 
   3   4  14       37.83       37.23      1.36 o 
   4   4  14       55.03       58.98      2.29 o 
   5   4  14        0.46        0.83      0.86 o 
   6   4  14       34.05       37.12      1.90 o 
   7   4  14        4.41        2.53      0.59 o 
   8   4  14       26.40       23.63      1.55 o 
   9   4  14       30.98       33.13      0.92 o 
  10   4  14        3.67        4.39      0.66 o 
  11   4  14       10.37       11.10      1.62 o 
 -14   5  14        6.30        9.05      0.72 o 
 -13   5  14       39.58       46.40      2.08 o 
 -12   5  14        1.19        1.55      0.55 o 
 -11   5  14       16.61       18.34      1.08 o 
 -10   5  14       22.74       20.07      1.07 o 
  -9   5  14        5.77        5.80      0.52 o 
  -8   5  14       49.70       45.15      0.87 o 
  -7   5  14       34.88       37.92      1.24 o 
  -6   5  14       38.47       42.59      1.55 o 
  -5   5  14      137.29      143.97      2.94 o 
  -4   5  14       28.39       35.30      1.34 o 
  -3   5  14        0.03       -0.39      0.83 o 
  -2   5  14        2.42        1.68      0.65 o 
  -1   5  14        4.96        3.52      0.69 o 
   0   5  14        0.11        1.00      0.81 o 
   1   5  14       14.71       14.75      1.92 o 
   2   5  14       27.25       27.64      1.38 o 
   3   5  14        5.97        6.65      1.48 o 
   4   5  14       25.86       25.79      1.38 o 
   5   5  14        0.16       -0.19      1.06 o 
   6   5  14        0.51       -1.01      1.01 o 
   7   5  14        1.12       -0.98      1.01 o 
  -4   6  14        5.42        7.61      1.75 o 
  -3   6  14        3.71        4.99      1.75 o 
 -21   1  15       10.95       12.64      1.19 o 
 -20   1  15       36.46       47.60      2.00 o 
 -19   1  15      173.25      179.45      2.81 o 
 -18   1  15        2.14        4.94      0.81 o 
 -17   1  15       12.78       15.44      1.94 o 
 -16   1  15       32.71       35.92      1.88 o 
 -15   1  15       38.30       34.87      1.89 o 
 -14   1  15       95.29       96.70      1.49 o 
 -13   1  15        3.93        6.42      0.67 o 
 -12   1  15       42.97       45.03      0.98 o 
 -11   1  15      102.05      102.63      1.87 o 
 -10   1  15       66.98       65.33      1.40 o 
  -9   1  15       12.58        9.40      0.55 o 
  -8   1  15       35.60       38.76      0.86 o 
  -7   1  15        5.64        3.45      0.48 o 
  -6   1  15       54.12       55.10      1.00 o 
  -5   1  15       13.93       13.59      0.71 o 
  -4   1  15       10.52       11.71      0.73 o 
  -3   1  15      109.54      102.03      1.91 o 
  -2   1  15      190.61      199.62      3.59 o 
  -1   1  15        0.19        0.12      0.44 o 
   0   1  15       15.46       19.49      0.73 o 
   1   1  15        5.39        4.20      0.39 o 
   2   1  15       29.81       25.16      0.65 o 
   3   1  15       40.94       31.43      0.98 o 
   4   1  15      167.82      151.63      2.27 o 
   5   1  15        2.11        0.10      0.40 o 
   6   1  15        6.98        3.98      0.42 o 
   7   1  15        6.25        3.16      0.42 o 
   8   1  15        0.01       -0.40      0.40 o 
   9   1  15        0.25       -0.44      0.44 o 
  10   1  15        0.02       -0.50      0.50 o 
  11   1  15        1.08       -0.46      0.46 o 
  12   1  15        0.00       -0.47      0.48 o 
  13   1  15       14.36       17.98      1.70 o 
 -20   2  15       34.83       45.83      1.76 o 
 -19   2  15       61.73       70.67      1.53 o 
 -18   2  15       24.17       36.21      1.33 o 
 -17   2  15       46.56       50.43      2.25 o 
 -16   2  15       54.31       63.84      1.53 o 
 -15   2  15       73.84       71.79      1.36 o 
 -14   2  15        5.02        4.31      0.71 o 
 -13   2  15        8.41        7.88      0.84 o 
 -12   2  15       53.91       55.58      2.32 o 
 -11   2  15       31.07       29.34      1.04 o 
 -10   2  15       43.00       48.87      1.98 o 
  -9   2  15        0.75       -0.32      0.48 o 
  -8   2  15        8.96        7.40      0.52 o 
  -7   2  15       10.31        8.85      0.53 o 
  -6   2  15       53.83       58.77      1.80 o 
  -5   2  15       65.85       72.92      2.43 o 
  -4   2  15        0.05       -0.42      0.42 o 
  -3   2  15       63.29       61.93      1.77 o 
  -2   2  15       74.17       83.13      1.34 o 
  -1   2  15      183.93      197.18      2.75 o 
   0   2  15      117.96      112.45      2.37 o 
   1   2  15      138.52      126.47      2.22 o 
   2   2  15        1.84        0.48      0.70 o 
   3   2  15       13.96        6.74      0.55 o 
   4   2  15       11.76        9.75      0.46 o 
   5   2  15       94.39       89.09      1.44 o 
   6   2  15        5.79        6.25      0.47 o 
   7   2  15        2.29        0.03      0.44 o 
   8   2  15        0.37       -0.68      0.68 o 
   9   2  15        0.24       -0.53      0.53 o 
  10   2  15       25.22       26.45      0.82 o 
  11   2  15        1.50        3.48      0.54 o 
  12   2  15       31.09       33.84      1.04 o 
 -18   3  15        1.61        3.81      1.13 o 
 -17   3  15       13.97        8.90      0.85 o 
 -16   3  15        1.24        0.60      0.71 o 
 -15   3  15        0.17       -0.70      0.70 o 
 -14   3  15        3.65        3.21      0.73 o 
 -13   3  15        7.54        7.52      0.64 o 
 -12   3  15       47.68       47.99      2.81 o 
 -11   3  15       10.70       11.68      1.45 o 
 -10   3  15       68.13       76.22      2.29 o 
  -9   3  15        2.00        3.27      0.49 o 
  -8   3  15        0.48        0.70      0.50 o 
  -7   3  15       36.70       38.33      0.89 o 
  -6   3  15       13.04       14.19      1.13 o 
  -5   3  15      107.33      108.02      2.99 o 
  -4   3  15      193.26      197.41      4.18 o 
  -3   3  15       97.11       98.37      1.95 o 
  -2   3  15        8.34        6.94      0.65 o 
  -1   3  15       37.54       28.47      1.04 o 
   0   3  15       14.57       10.27      0.82 o 
   1   3  15       36.94       38.17      1.51 o 
   2   3  15      246.22      227.10      7.73 o 
   3   3  15      223.54      196.86      8.93 o 
   4   3  15      138.56      134.37      6.08 o 
   5   3  15       20.66       16.92      3.45 o 
   6   3  15       40.08       29.63      2.07 o 
   7   3  15        1.21       -0.66      0.66 o 
   8   3  15        2.94        0.79      0.58 o 
   9   3  15        7.73        4.35      0.72 o 
  10   3  15        0.05       -0.47      0.81 o 
 -16   4  15       27.76       26.44      2.62 o 
 -15   4  15       17.26       23.83      1.65 o 
 -14   4  15       34.23       39.63      1.46 o 
 -13   4  15        3.79        5.74      0.62 o 
 -12   4  15       13.40       17.02      1.37 o 
 -11   4  15      110.03      124.69      2.38 o 
 -10   4  15        1.48        4.24      0.60 o 
  -9   4  15      176.75      166.07      4.95 o 
  -8   4  15       10.03       11.61      1.60 o 
  -7   4  15       41.30       43.99      2.55 o 
  -6   4  15        3.73        7.04      0.65 o 
  -5   4  15       26.06       31.36      0.89 o 
  -4   4  15        1.50        2.08      0.47 o 
  -3   4  15       14.83       14.55      0.96 o 
  -2   4  15        4.92        5.31      0.88 o 
  -1   4  15        1.36        0.78      0.46 o 
   0   4  15       41.83       39.64      1.90 o 
   1   4  15       13.85       10.24      0.81 o 
   2   4  15       20.16       20.99      1.59 o 
   3   4  15       16.41       13.54      1.10 o 
   4   4  15        6.56        6.52      1.18 o 
   5   4  15      151.14      148.05      4.55 o 
   6   4  15        0.58        1.65      1.10 o 
   7   4  15       44.35       43.62      1.11 o 
 -10   5  15        7.79        4.86      1.62 o 
  -9   5  15        3.84        2.33      0.87 o 
  -8   5  15        5.91        3.45      0.85 o 
  -7   5  15       21.80       25.08      1.56 o 
  -6   5  15        3.49        4.82      0.63 o 
  -5   5  15       11.97        6.81      1.00 o 
  -4   5  15        2.85        2.69      0.53 o 
  -3   5  15        8.15        8.14      1.08 o 
  -2   5  15       26.06       25.17      1.03 o 
  -1   5  15        0.26        0.60      0.60 o 
   0   5  15        0.52        0.36      0.89 o 
   1   5  15        4.66        5.22      1.09 o 
   2   5  15       97.82       98.39      3.12 o 
 -19   0  16        0.49        3.62      1.50 o 
 -18   0  16       52.46       83.43      2.87 o 
 -17   0  16      246.85      304.90      4.24 o 
 -16   0  16      286.14      309.76      4.12 o 
 -15   0  16        1.81        6.19      1.06 o 
 -14   0  16      217.33      229.12      2.87 o 
 -13   0  16        2.24        3.82      0.94 o 
 -12   0  16        1.18        0.12      0.88 o 
 -11   0  16       32.40       34.27      2.43 o 
 -10   0  16        6.37        3.30      0.88 o 
  -9   0  16        0.26        0.85      0.83 o 
  -8   0  16      116.08      134.88      1.94 o 
  -7   0  16       89.34       97.85      3.63 o 
  -6   0  16       71.96       82.59      2.67 o 
  -5   0  16       88.51      104.42      4.05 o 
  -4   0  16        0.19       -0.71      0.91 o 
  -3   0  16      227.12      234.20      7.22 o 
  -2   0  16      345.34      339.54      7.27 o 
  -1   0  16       84.92       85.18      3.71 o 
   0   0  16        1.22       -0.83      0.83 o 
   1   0  16        0.11       -1.25      1.25 o 
   2   0  16        0.02       -0.57      0.57 o 
   3   0  16       97.06       99.77      1.60 o 
   4   0  16       32.18       40.65      1.10 o 
   5   0  16      113.05      126.80      3.61 o 
   6   0  16       19.23       26.19      1.10 o 
   7   0  16      218.37      216.99      3.10 o 
   8   0  16       26.42       29.12      3.98 o 
   9   0  16       82.39       71.07      2.32 o 
  10   0  16        0.23       -0.77      0.77 o 
 -19   1  16        5.23        9.87      1.15 o 
 -18   1  16       83.65       90.17      2.07 o 
 -17   1  16       47.31       52.91      1.46 o 
 -16   1  16       16.50       23.84      1.48 o 
 -15   1  16       72.13       84.20      1.53 o 
 -14   1  16       96.95      100.93      2.69 o 
 -13   1  16       64.50       63.01      3.01 o 
 -12   1  16       30.37       24.89      1.31 o 
 -11   1  16       24.65       21.24      0.99 o 
 -10   1  16        8.52        8.98      0.60 o 
  -9   1  16       35.29       36.01      1.34 o 
  -8   1  16       31.82       30.64      1.62 o 
  -7   1  16        1.99        1.30      0.52 o 
  -6   1  16        1.81        1.76      0.62 o 
  -5   1  16        0.32       -0.13      0.50 o 
  -4   1  16        2.02        1.85      0.45 o 
  -3   1  16       34.02       32.34      1.39 o 
  -2   1  16       24.13       26.44      1.20 o 
  -1   1  16        3.40        4.11      0.43 o 
   0   1  16       48.91       54.43      1.50 o 
   1   1  16        1.68        2.42      0.42 o 
   2   1  16       19.93       11.66      0.49 o 
   3   1  16        0.27       -0.41      0.41 o 
   4   1  16       53.49       58.85      1.48 o 
   5   1  16       98.33      101.54      1.86 o 
   6   1  16        0.31       -0.36      0.45 o 
   7   1  16       42.58       39.53      0.81 o 
   8   1  16       34.98       31.94      1.55 o 
   9   1  16       28.69       22.27      0.87 o 
  10   1  16        1.43       -0.64      0.64 o 
 -18   2  16        0.48        2.00      1.50 o 
 -17   2  16        1.51        0.55      0.79 o 
 -16   2  16        3.10        5.32      0.83 o 
 -15   2  16       12.91       18.22      1.70 o 
 -14   2  16        5.20        7.29      1.13 o 
 -13   2  16      120.51      123.81      3.99 o 
 -12   2  16      240.64      257.49      5.91 o 
 -11   2  16        0.01        1.36      0.62 o 
 -10   2  16       32.46       34.40      2.11 o 
  -9   2  16       29.84       27.16      1.13 o 
  -8   2  16        3.63        1.95      0.58 o 
  -7   2  16       13.74       12.37      0.68 o 
  -6   2  16        2.38        2.49      0.58 o 
  -5   2  16       26.43       25.14      1.42 o 
  -4   2  16       59.25       63.47      1.25 o 
  -3   2  16        7.18        5.60      0.49 o 
  -2   2  16       43.64       39.21      0.94 o 
  -1   2  16        0.18        0.97      0.47 o 
   0   2  16      116.16      112.24      1.27 o 
   1   2  16        1.52        1.91      0.46 o 
   2   2  16       20.22       13.37      0.69 o 
   3   2  16       18.79       18.54      0.71 o 
   4   2  16       30.56       27.67      0.84 o 
   5   2  16        4.24        1.65      0.64 o 
   6   2  16       14.01        9.30      0.60 o 
   7   2  16        1.59       -0.59      0.59 o 
   8   2  16       11.52        5.19      0.89 o 
   9   2  16       31.32       24.19      2.37 o 
 -15   3  16       38.06       46.65      1.33 o 
 -14   3  16        1.07       -0.42      0.69 o 
 -13   3  16       11.73       11.43      0.83 o 
 -12   3  16       59.02       68.47      2.21 o 
 -11   3  16       12.60       14.38      1.68 o 
 -10   3  16       60.57       58.07      2.23 o 
  -9   3  16        5.92        6.45      0.57 o 
  -8   3  16       15.92       18.26      1.12 o 
  -7   3  16       11.17        8.72      0.60 o 
  -6   3  16        3.59        5.67      0.70 o 
  -5   3  16       83.72       91.97      2.38 o 
  -4   3  16       20.31       21.00      1.22 o 
  -3   3  16        8.13        4.07      0.53 o 
  -2   3  16        2.14        1.60      0.56 o 
  -1   3  16        3.90        1.74      0.66 o 
   0   3  16        9.52        6.25      0.87 o 
   1   3  16        0.08        0.33      0.55 o 
   2   3  16       14.06       13.53      1.01 o 
   3   3  16        2.98        7.63      1.02 o 
   4   3  16       29.67       20.57      1.58 o 
   5   3  16       42.51       35.50      2.17 o 
   6   3  16        0.61       -0.79      0.79 o 
   7   3  16       41.62       36.91      2.49 o 
 -11   4  16        3.80        6.73      1.62 o 
 -10   4  16        4.14        6.49      1.12 o 
  -9   4  16       47.86       62.61      2.91 o 
  -8   4  16       27.41       29.12      3.16 o 
  -7   4  16        1.34        1.97      0.63 o 
  -6   4  16        8.24       11.20      1.48 o 
  -5   4  16      159.60      163.98      3.93 o 
  -4   4  16        9.30       12.47      0.69 o 
  -3   4  16        0.00       -0.21      0.49 o 
  -2   4  16        2.55        2.05      0.63 o 
  -1   4  16        6.25        4.00      1.04 o 
   0   4  16        2.04        0.91      0.61 o 
   1   4  16       22.68       21.95      1.71 o 
   2   4  16        0.73        1.45      0.67 o 
 -15   1  17       74.30       80.53      1.55 o 
 -14   1  17      118.10      128.98      3.59 o 
 -13   1  17       28.35       32.05      2.85 o 
 -12   1  17        0.89       -0.97      0.98 o 
 -11   1  17        6.72        5.83      0.87 o 
 -10   1  17        2.82       -0.56      0.83 o 
  -9   1  17       11.85        9.14      0.70 o 
  -8   1  17        0.06       -0.39      0.54 o 
  -7   1  17        5.31        6.58      0.61 o 
  -6   1  17        1.74        0.05      0.53 o 
  -5   1  17       25.09       23.31      0.94 o 
  -4   1  17        6.24        1.49      0.71 o 
  -3   1  17       45.85       42.91      1.32 o 
  -2   1  17        0.10       -0.42      0.42 o 
  -1   1  17       13.21       13.69      0.82 o 
   0   1  17        1.05       -0.49      0.49 o 
   1   1  17       19.69       25.93      0.78 o 
   2   1  17       10.83       11.69      0.72 o 
   3   1  17       22.36       23.82      1.05 o 
   4   1  17        0.54       -0.47      0.47 o 
   5   1  17        1.08       -0.52      0.52 o 
   6   1  17        6.68        4.59      0.68 o 
 -14   2  17        0.34        1.53      2.31 o 
 -13   2  17       51.30       57.14      2.44 o 
 -12   2  17       26.39       26.11      1.66 o 
 -11   2  17       42.92       38.22      4.10 o 
 -10   2  17       22.37       26.07      2.52 o 
  -9   2  17       37.16       50.12      1.78 o 
  -8   2  17      295.76      344.02      9.85 o 
  -7   2  17       33.24       45.97      2.07 o 
  -6   2  17        4.96        1.48      0.61 o 
  -5   2  17       11.02       11.32      1.04 o 
  -4   2  17       21.83       24.26      1.23 o 
  -3   2  17       41.15       41.65      1.25 o 
  -2   2  17       29.53       31.85      1.28 o 
  -1   2  17        0.00       -0.44      0.48 o 
   0   2  17       25.89       24.39      0.87 o 
   1   2  17        9.99        8.99      0.61 o 
   2   2  17        0.01        0.05      0.75 o 
   3   2  17       51.38       59.12      2.24 o 
   4   2  17       55.25       60.04      1.48 o 
 -11   3  17        3.50        0.25      1.50 o 
 -10   3  17        0.10       -0.75      0.96 o 
  -9   3  17        0.10        1.91      0.63 o 
  -8   3  17      100.77      117.01      2.38 o 
  -7   3  17        0.09        4.35      0.64 o 
  -6   3  17      158.73      170.15      6.54 o 
  -5   3  17       23.01       19.16      1.03 o 
  -4   3  17        5.71        5.24      0.63 o 
  -3   3  17       37.54       45.11      1.70 o 
  -2   3  17        1.40        0.35      0.79 o 
  -1   3  17       64.54       51.06      2.02 o 
   0   3  17       33.61       52.58      1.37 o 
   1   3  17      305.06      320.11      7.73 o 
 -10   0  18      148.62      167.73      3.24 o 
  -9   0  18       18.58       20.99      1.54 o 
  -8   0  18        3.64        4.28      1.25 o 
  -7   0  18        8.53       11.98      1.06 o 
  -6   0  18        3.58        6.00      0.97 o 
  -5   0  18      123.97      125.07      5.49 o 
  -4   0  18        5.46        3.55      3.18 o 
  -3   0  18       14.57       10.26      3.74 o 
  -2   0  18       16.34       13.99      1.11 o 
  -1   0  18       39.80       43.62      1.62 o 
   0   0  18        9.25       10.66      1.10 o 
 -10   1  18        6.24        3.74      1.50 o 
  -9   1  18       10.10        9.79      1.12 o 
  -8   1  18       14.03       11.97      1.04 o 
  -7   1  18       16.64       17.43      1.98 o 
  -6   1  18       23.02       26.27      1.85 o 
  -5   1  18       63.15       73.84      2.95 o 
  -4   1  18        7.10       10.58      0.68 o 
  -3   1  18        3.01        2.05      0.50 o 
  -2   1  18       14.84       13.60      1.02 o 
  -1   1  18       59.66       74.88      1.24 o 
                                                 
